# Supplementary material for: Systematic comparation of the biological and transcriptomic landscapes of human amniotic mesenchymal stem cells under serum-containing and serum-free conditions
Source: Stem Cell Res Ther. 2022 Oct 4;13:490. doi: 10.1186/s13287-022-03179-2 (PMC9530421; doi:10.1186/s13287-022-03179-2)
Supplement: Supplementary file 6 — Additional file 6. Table S4. FPKM values of DEGs in hAMSCs under SC and SF conditions. [file 13287_2022_3179_MOESM6_ESM.xlsx]

## Sheet: Sheet1
Additional Table S4 FPKM values of DEGs in hAMSCs under SC and SF conditions
Gene ID	Gene Symbol	SF-1	SF-2	SF-3	SC-1	SC-2	SC-3
10000	AKT3	4.86	6.49	8.44	9.02	12.86	16.01
10007	GNPDA1	16.51	15.87	17.11	9.76	10.75	9.54
100113407	TMEM170B	0.18	0.14	0.13	0.03	0.04	0.05
100129361	SMIM10L1	12.04	13.19	9.8	8.1	6.55	6.24
10024	TROAP	0.37	0.8	0.55	6.83	9.94	12.4
100302736	TMED7-TICAM2	0.71	0.77	0.9	0.87	4.57	4.18
10036	CHAF1A	1.89	2.4	2.19	3.04	5.29	5.33
100381270	ZBED6	0.02	0.11	0.09	0.05	4.88	3.55
1004	CDH6	1.43	0.7	0.79	2.5	4.59	4.02
10043	TOM1	51.52	44.53	48.96	34.31	20.95	23.78
100506658	OCLN	0.68	1.45	0.89	0.42	0.36	0.4
10051	SMC4	2.97	4.12	3.36	6.39	14.49	13.97
10052	GJC1	1.14	0.88	1.14	1.41	1.7	1.88
100526832	PHOSPHO2-KLHL23	0	0	0	0.23	0.24	0.07
100526842	RPL17-C18orf32	22.99	20.73	21.37	16.08	10.62	10.72
100529097	RPL36A-HNRNPH2	22.85	22.49	18.2	11.88	4.95	2.78
100532731	COMMD3-BMI1	3.83	4.45	4.41	2.5	0.72	1.33
100533183	ZNF664-RFLNA	0	0	0	0.26	0.63	0.21
10075	HUWE1	7.66	7.28	8.36	8.23	19.07	18.09
100885848	PTGES3L	1.21	1.14	1.27	2.31	2.05	2.83
100885850	PTGES3L-AARSD1	0.26	0.37	0.2	0.96	1.98	1.48
10097	ACTR2	52.09	66	62.46	68.75	161.89	150.49
10112	KIF20A	0.04	0.35	0.2	8.15	14.1	13.88
10125	RASGRP1	0.99	0.87	1.12	0.59	0.33	0.39
10138	YAF2	7.5	10.18	8.7	5.79	5.04	4.61
10144	FAM13A	2.12	2.55	3.24	3.51	5.9	5.86
10159	ATP6AP2	88.15	97.33	101.93	63.03	69.48	67.01
1017	CDK2	3.09	3.87	4.88	6.23	8.28	8.65
10206	TRIM13	3.76	3.87	3.63	2.61	1.9	2.07
10217	CTDSPL	7.45	7.02	7.21	4.4	4.3	3.6
10226	PLIN3	57.02	73.4	70.45	84.58	110.15	107.82
10252	SPRY1	3.31	3.98	3.41	0.49	1.54	1.17
10293	TRAIP	0.64	0.56	0.7	1.01	2.51	1.77
10298	PAK4	9.56	9.69	9.36	12.83	17.81	17.32
10300	KATNB1	2.22	2.34	4.17	3.78	7.84	7.29
1031	CDKN2C	2.27	2.41	1.87	7.67	5.92	5.85
1033	CDKN3	0.91	1.72	2.13	16.57	21.97	20.75
10335	IRAG1	6.48	6.18	5.84	8.43	7.82	7.5
10350	ABCA9	0.54	0.5	0.35	0.06	0.14	0.04
10351	ABCA8	0.71	0.88	1.11	0.38	0.32	0.45
10370	CITED2	61.16	56.11	68.88	104.08	125.41	149.8
10376	TUBA1B	399.72	437.27	477.8	1218.7	1597.82	1591.33
10383	TUBB4B	174.85	138.23	160.77	243.45	276.58	275.93
10402	ST3GAL6	6.9	9.83	7.1	3.47	1.53	1.89
10403	NDC80	0.21	0.41	0.36	3.52	5.27	5.38
10412	NSA2	68.5	86.21	79.56	55.59	57.76	61.15
10417	SPON2	1159.9	1212.08	1265.89	871.8	496.35	553.65
10443	N4BP2L2	23.57	25.55	21.93	14.65	16.87	15.79
10457	GPNMB	35.38	36.29	37.13	10.13	21.59	21.51
10460	TACC3	3.74	2.75	2.75	13.89	12.73	12.5
10484	SEC23A	26.37	31.68	30.7	32.57	107.1	97.31
10498	CARM1	18.71	24.9	20	33.39	40.13	36.39
10509	SEMA4B	4.64	6.53	7.31	8.41	12.09	11.39
10521	DDX17	40.63	52.86	54.77	30.7	29.34	29.83
10525	HYOU1	43.1	28.92	34.03	57.83	68.62	69.57
10531	PITRM1	21.95	19.55	21	28.56	41.88	39.55
10535	RNASEH2A	8.77	6.97	5.62	19.53	18.83	18.82
105378862	LOC105378862	0.84	1.08	0.69	0.1	0.15	0.3
10569	SLU7	14.77	16.99	13.49	9.82	9.53	10.04
10577	NPC2	368.37	244.22	257.27	169.25	93.19	101.02
1058	CENPA	0.05	0.16	0.15	2.07	4.4	3.67
10592	SMC2	1.01	1.54	1.45	1.63	4.68	4.85
10594	PRPF8	22.01	21.11	22.5	24.92	46.99	44.76
10606	PAICS	22.08	23.17	22.57	39.87	50.73	49.19
10615	SPAG5	0.43	0.73	0.73	4.32	8.48	8.07
1062	CENPE	0.13	0.36	0.27	1.25	3.1	2.87
10622	POLR3G	1.63	1.74	1.51	2.3	4.01	3.59
10626	TRIM16	15.37	12.05	11.95	26.37	19.08	21.02
1063	CENPF	0.2	0.55	0.3	3.2	8.98	7.32
10635	RAD51AP1	0.03	0.35	0.33	0.43	2.08	2.06
10643	IGF2BP3	0.54	2.39	3.19	2.07	14.85	14.51
10657	KHDRBS1	22.93	34.35	29.82	31.18	64.55	62.15
10677	AVIL	1.95	2.07	1.6	0.63	0.12	0.37
10682	EBP	46.53	35.35	35.5	20.86	12.73	15.67
10693	CCT6B	3.44	2.1	2.45	1.05	0.5	0.68
10721	POLQ	0.03	0.03	0.03	0.16	0.75	0.71
10733	PLK4	0.08	0.39	0.25	1.32	4.08	3.72
10743	RAI1	2.51	3.61	3.84	3.89	10.04	9.08
10747	MASP2	0.05	0.05	0.03	0.05	0.82	0.65
10763	NES	7.56	7.94	7.76	10.41	9.37	12.28
10767	HBS1L	5.93	6.01	5.89	6.67	9.53	9.08
10781	ZNF266	6.3	5.18	5.59	4.04	2.38	2.34
10785	WDR4	3.95	2.12	1.96	6.61	4.85	6.72
107986113	LOC107986113	0.02	0.05	0.07	0.12	2.52	1.53
10801	SEPTIN9	54.59	61.76	79.74	101.16	116.09	115.76
10856	RUVBL2	46.01	36.11	35.33	73.57	55.52	60.1
10926	DBF4	1.09	1.59	1.07	1.4	3.79	3.21
10936	GPR75	0.06	0.1	0.12	0.19	0.89	0.8
10938	EHD1	30.24	22.98	25.1	35.2	43.4	45.03
10940	POP1	0.75	0.98	0.97	1.34	4.46	2.97
10953	TOMM34	16.66	16.46	17.84	23.07	22.67	22.15
10956	OS9	253.03	225.07	230.27	157.89	104.02	109.57
10963	STIP1	47.42	48.69	46.96	61.94	64.26	69.98
10970	CKAP4	233.3	242.42	246.84	305.89	372.74	367.58
10985	GCN1	9.29	8.79	8.85	11.72	19.01	18.1
11004	KIF2C	0.19	1.03	0.37	5.51	9.62	9.15
11013	TMSB15A	0.73	0.93	1.2	5.83	4.05	5
1104	RCC1	6.25	4.96	6.06	7.96	10.37	12.16
110599588	ASDURF	0.81	1.18	0.56	2.01	12.48	11.48
11065	UBE2C	0.67	5.68	3.95	53.86	58.87	56.6
11078	TRIOBP	31.99	32.03	32.05	37.56	44.09	43.99
11096	ADAMTS5	0.33	0.45	0.28	0.04	0.08	0.07
1111	CHEK1	4.39	3.41	3.28	5.74	7.06	6.84
11112	HIBADH	12.64	12.84	14.51	16.33	19.59	20.88
11113	CIT	0.05	0.22	0.27	1.1	2.31	2.41
11117	EMILIN1	101.15	97.45	93.76	122.05	125.62	131.04
11130	ZWINT	1.59	0.86	1.42	4.77	9.26	10.13
11151	CORO1A	1.63	0.66	0.41	5.63	3.61	4.18
11152	WDR45	37.21	32.8	32.14	21.72	17.96	14.07
1116	CHI3L1	32.58	30.69	44.52	2.38	1.29	1.53
11161	ERG28	31.74	28.57	29.06	20.1	13.56	12.66
11163	NUDT4	38	39.38	35.71	28.42	21.28	23.08
11168	PSIP1	10.83	12.1	11.97	17.66	22.98	19.59
11169	WDHD1	0.48	0.56	0.69	0.73	1.66	1.26
11187	PKP3	0.95	0.69	0.7	1.59	1.78	1.77
11190	CEP250	4.03	3.92	3.94	5.03	5.27	5.4
11226	GALNT6	7.7	8.68	9.32	10.97	18.34	17.29
112268052	LOC112268052	0	0.06	0	0.24	1.27	1.28
11252	PACSIN2	17.94	18.06	19.8	27.18	35.78	35.1
11261	CHP1	37.75	30.49	28.73	21.03	23.34	25.75
112694756	LOC112694756	1.88	3.28	3.72	6.94	13.2	12.24
1129	CHRM2	3.26	2.37	4.29	5.5	8.03	11.27
113	ADCY7	0.87	1.29	1.62	2.04	10.88	9.23
113115	MTFR2	0.27	0.28	0.18	0.69	2.41	2.03
113130	CDCA5	0.51	1	1	2.63	6.45	6.47
113146	AHNAK2	3.6	2.55	3.64	4.22	8.27	8.5
113277	TMEM106A	1.77	1.3	2.01	2.03	4.49	4.46
11332	ACOT7	53.66	45.03	44.35	99.81	63.34	63.44
11338	U2AF2	38.69	37.71	38.54	46.07	58.51	63.02
11339	OIP5	0.36	0.25	0.3	1.39	2.57	2
11345	GABARAPL2	81.31	122.51	97.09	67.32	50.6	50.51
113510	HELQ	2.98	2.8	2.73	2.05	1.4	1.55
114118903	ARHGAP11A-SCG5	0	0	0	0.16	0.94	0.31
114294	LACTB	17.14	21.97	22.01	26.17	30.46	31.34
114327	EFHC1	2.88	3.32	2.94	1.67	1.58	1.43
114483834	ABCF2-H2BE1	0.33	0.52	1.03	0.5	13.66	14.43
114769	CARD16	20.74	24.44	21.69	13.02	7.52	7.13
114800	CCDC85A	4.66	6.83	5.49	5.59	16.62	15.44
114907	FBXO32	2.33	6.81	4.66	1.71	1.29	1.21
114932	MRFAP1L1	32.89	33.91	31.27	22.95	17.61	19.75
115207	KCTD12	6.61	3.67	3.52	1.11	1.85	1.8
115294	PCMTD1	8.05	12.72	9.57	6.06	4.86	4.68
115704	EVI5L	8.31	8.31	8.27	10.41	11.57	10.64
115908	CTHRC1	399.15	481.31	477.87	233.56	268.87	253.97
116151	FAM210B	40.7	47.07	34.86	22.54	20.82	19.78
1163	CKS1B	18.01	22.73	22.6	46.67	63.52	65.55
116372	LYPD1	35.01	18.44	13.96	60.46	42.63	42.75
1164	CKS2	21.22	24.36	23.95	64.18	53.61	50.47
116966	WDR17	0.21	0.13	0.24	0.29	0.56	0.77
1173	AP2M1	238.14	221.48	310.55	376.5	392.35	391.63
117854	TRIM6	2.03	2.99	2.16	2.82	5.82	4.9
118491	CFAP70	0.38	0.37	0.35	0.1	0.07	0.12
119032	BORCS7	9.2	9.58	8.42	4.55	5.3	4.51
1191	CLU	157.7	88.09	90.42	58.46	27.48	30.26
119392	SFR1	5.5	5.39	4.74	3.21	2.67	2.47
1200	TPP1	62.38	67.57	59.02	42.17	42.18	43.18
120534	ARL14EP	9.68	10.4	8.36	6.56	4.96	5.57
121551	BTBD11	7.04	3.69	5.08	1.85	1.51	1.68
121793	TEX29	4.27	3.9	3.05	0.79	0.29	0.69
122525	C14orf28	11.19	9.68	9.83	5.93	3.78	4.1
123	PLIN2	48.85	77.82	90.84	155.63	122.37	129.43
123920	CMTM3	49.05	51.99	47.54	31.35	26.96	27.9
124222	PAQR4	1.84	2.06	2.32	3.92	3.16	3.41
124936	CYB5D2	25.69	22.66	24.04	16.71	7.98	7.95
126792	B3GALT6	23.44	18.35	16.81	12.67	10.43	10.65
126917	IFFO2	3.03	2.42	2.21	4.2	4.17	4.13
127281	PRXL2B	10.88	9.99	10.86	13.99	14.95	15.51
127435	PODN	3.63	6.02	4.01	1.02	1.27	0.95
1282	COL4A1	220.35	209.64	243.21	306.95	550.81	569.94
128239	IQGAP3	0.16	0.46	0.35	3.3	5.33	4.37
1290	COL5A2	133.52	152.28	162.7	163.66	318.03	313.1
1292	COL6A2	1705.29	2259.2	2074.22	1228.82	1267.59	1301.93
129293	TRABD2A	2.87	3.71	3.56	4.15	8.71	6.72
1293	COL6A3	148.14	233.64	214.58	202.38	553.06	504.17
130733	TMEM178A	12.77	13.43	11.78	6.15	1.78	1.62
131544	CRYBG3	0.12	0.29	0.38	0.27	2.07	1.99
133686	NADK2	14.22	11.85	10.14	7.13	5.28	5.87
134187	POU5F2	0.04	0.04	0.05	0	0	0
134265	AFAP1L1	2.35	1.28	1.66	2.76	5.12	5.65
134285	TMEM171	9.86	18.57	12.41	6.31	7.18	6.47
1375	CPT1B	1.57	1.99	1.82	1.03	0.4	0.34
140766	ADAMTS14	2.86	6.29	5.66	1.65	1.61	1.68
140825	NEURL2	2.95	2.42	1.61	0.8	0.79	0.79
140876	RIPOR3	0.58	2.19	1.23	0	0.06	0.14
140885	SIRPA	19.48	24.35	20.67	27.72	31.55	29.11
142	PARP1	7.39	7.84	7.34	11.19	21.38	20.21
1431	CS	40.82	39.84	35.49	46.87	53.16	53.57
1434	CSE1L	15.21	17.12	14.11	18.73	33.81	30.63
145508	CEP128	0.17	0.27	0.18	0.32	1.45	1.31
1457	CSNK2A1	6.69	8.35	8.48	10.12	24.07	23.61
145788	C15orf65	4.2	5.74	3.51	1.58	1.85	2.05
1464	CSPG4	11.91	8.39	9.34	22.67	40.83	40.87
146433	IL34	0.78	2.66	1.74	0.65	0.3	0.34
1469	CST1	1.66	8.36	3.14	0.23	1.24	0.91
146909	KIF18B	0.01	0.13	0.08	0.79	2.09	1.64
146956	EME1	0.73	1.01	0.9	1.76	2.08	1.42
147	ADRA1B	0.41	0.28	0.25	0.64	0.79	0.62
147372	CCBE1	1.89	3.93	3.11	4.82	16.42	13.43
147841	SPC24	0.55	0.46	0.48	3.38	3.05	1.65
147949	ZNF583	2.4	3.14	3.14	1.08	1.61	1.67
148206	ZNF714	0.16	0.17	0.11	0.2	0.6	0.55
148398	SAMD11	0.76	0.14	0.36	2.59	1.1	1.14
148867	SLC30A7	5.98	7.89	6.24	3.69	3.6	3.73
149041	RC3H1	1.78	2.97	2.71	1.38	1.03	1.11
1497	CTNS	8.36	8.03	8.01	5.79	4.09	4.44
1501	CTNND2	0.01	0	0	0.04	0.18	0.16
1503	CTPS1	24.56	27.01	29.41	34.2	39.07	35.73
150468	CKAP2L	0.27	1.08	0.91	2.01	9.25	6.87
151195	CCNYL1	2.24	2.21	2.74	3.19	8.46	6.61
151246	SGO2	0.36	0.7	0.51	1.37	4.1	3.56
1513	CTSK	11.15	38.75	23.75	5.41	8.54	7.79
151393	RMDN2	4.92	3.73	3.22	1.99	1.33	1.38
151648	SGO1	0.16	0.09	0.04	1.04	1.73	1.95
151887	CCDC80	149.71	88.11	90.71	57.51	50.76	55.21
152110	NEK10	0.62	0.62	0.86	0.44	0.35	0.2
152579	SCFD2	3.47	3.84	3.73	5.32	8.12	6.32
153642	ARSK	1.96	2.59	1.68	2.86	4.3	3.89
1537	CYC1	36.35	46.83	51.06	71.23	76.6	79.24
153769	SH3RF2	8.05	7.32	8.16	13.28	10.95	9.89
154075	SAMD3	8.27	5.97	8.74	4.14	2.2	2.65
1571	CYP2E1	0.67	0.91	1.19	0.28	0.28	0.24
157313	CDCA2	0.19	0.36	0.16	1.44	3.21	3.46
157506	RDH10	4.83	3.66	3.13	1.84	1.69	1.59
157570	ESCO2	0.07	0.09	0.07	0.21	0.51	0.71
157638	LRATD2	11.93	4.64	6.44	2.15	0.82	1.56
157695	TDRP	2.42	2.62	2.95	1.59	1.52	1.46
1595	CYP51A1	14.42	14.69	17.48	4.91	7.81	7.99
160	AP2A1	31.07	24.56	29.9	42.43	47.56	48.21
1604	CD55	32.44	36.31	33.54	22.73	29.3	23.86
161436	EML5	0.22	0.25	0.22	0.11	0.07	0.1
162	AP1B1	15.4	13.39	13.29	22.33	25.24	25.34
1622	DBI	661.63	478.37	566.91	357.2	210.38	209.72
162966	ZNF600	1.78	2.71	2.24	1.44	0.92	1.13
1634	DCN	115.3	121.71	94.4	69.21	46.75	52.25
1649	DDIT3	101.48	149.7	123.02	61.47	27.88	31.73
165215	FAM171B	1.1	0.89	0.96	1.12	2.29	2.54
165631	PARP15	6.86	7.09	6.04	4.44	4.43	4.41
165918	RNF168	2.91	3.41	2.67	1.74	1.54	1.88
1663	DDX11	1.16	1.28	1.46	2.04	3.89	3.39
166614	DCLK2	4.65	3.79	3.56	9.44	5.22	7.27
169270	ZNF596	1.78	2.36	1.71	1.01	0.67	0.69
169714	QSOX2	4.44	3.43	4.05	6.49	10.39	11.33
170384	FUT11	1.3	1.68	1.82	1.51	5.88	6.24
170679	PSORS1C1	7.29	9.87	6.94	4.08	1.24	1.17
170689	ADAMTS15	0.17	0.29	0.17	0.37	1.06	0.87
1717	DHCR7	43.3	39.04	41.55	12.84	15.19	14.49
1718	DHCR24	14.2	13.92	15.08	4.52	7.09	6.2
1719	DHFR	4.27	4.8	3.6	5.14	9.67	8.8
1728	NQO1	90.29	42.86	57.15	152.06	100.87	118.24
1774	DNASE1L1	7.65	8.61	7.61	13.05	13.91	14.54
1785	DNM2	19.58	23.79	24.36	28.32	36.93	36.69
1786	DNMT1	2.86	3.17	2.66	5.29	13.29	12.14
1803	DPP4	79.09	116.41	86.47	31.92	56.23	46.45
1806	DPYD	1.8	3.02	2.1	3.22	5.72	4.89
1822	ATN1	24.5	25.41	27.85	32.06	46.62	46.76
1829	DSG2	9.29	9.01	10.66	12.67	35.06	34.62
1831	TSC22D3	25.03	38.07	32.99	14.49	18.1	17.2
1849	DUSP7	5.94	5.48	5	7.1	7.98	8.16
185	AGTR1	1.29	2.35	2.42	2.75	5.84	5.75
1855	DVL1	12.43	13.2	13.78	18.34	20.62	20.94
1859	DYRK1A	7.65	8.25	6.5	4.54	3.64	4.3
1869	E2F1	0.58	1.04	0.9	2	3.82	3.27
1870	E2F2	0	0.03	0	0.13	0.17	0.24
1894	ECT2	2.05	2.64	2.25	3.83	8.96	8.17
1901	S1PR1	1.05	1.75	1.46	1.2	7.41	5.25
1911	PHC1	2.65	2.49	2.96	2.83	7.35	7.09
192111	PGAM5	3.77	3.05	2.63	5.12	5.89	6.33
1952	CELSR2	0.18	0.1	0.2	0.36	0.35	0.4
195828	ZNF367	0.02	0.08	0.02	0.12	1.17	0.61
1981	EIF4G1	30.49	32.12	39.55	41.71	106.6	104.51
199870	FAM76A	2.41	3.17	2.41	1.57	1.49	1.11
20	ABCA2	3.71	4.24	4.7	5.02	8	8.06
200958	MUC20	0.34	1.29	0.54	0.09	0.18	0.12
201799	TMEM154	0.93	1.35	1.26	0.39	0.57	0.47
202	CRYBG1	0.47	0.66	0.61	0.72	1.39	1.45
2023	ENO1	610.5	516.29	560.9	1101.92	1157.61	1128.83
2026	ENO2	16.43	27.96	30.45	43.12	44.63	44.75
2030	SLC29A1	14.19	13.79	13.3	18.63	22.33	20.98
203068	TUBB	611.54	462.22	563.62	913.29	900.37	951.89
203102	ADAM32	1.12	0.8	0.95	0.26	0.14	0.16
203522	INTS6L	6.79	7.98	7.2	5	5.56	4.93
203547	VMA21	7.14	9.49	8.29	4.94	2.73	3.75
2036	EPB41L1	5.84	7.16	7.01	8.36	8.96	8.56
2042	EPHA3	0.15	0.08	0.13	0.21	0.42	0.63
2044	EPHA5	0.33	0.57	0.37	0.48	2.09	1.47
2048	EPHB2	11.32	6.68	8.87	16.07	14.13	14.68
205	AK4	0.3	0.84	0.61	0.92	1.83	1.95
207	AKT1	52.76	51.34	58.84	72.66	71.82	76.01
2073	ERCC5	19.45	22.4	20.68	13.8	11.91	11.46
2077	ERF	5.71	8.02	8.96	9.69	13.88	13.16
2113	ETS1	7	10.23	10.67	10.58	37.15	33.68
2118	ETV4	12.29	14.82	12.78	7.02	7.06	6.7
214	ALCAM	18.84	26.86	21.58	30.63	56.09	53.04
2146	EZH2	1.34	1.59	2.12	2.49	4.17	4.01
2159	F10	8.4	11.14	7.97	4.69	4.76	4.45
2167	FABP4	7.68	11.27	6.64	1.48	3.28	3.4
2170	FABP3	25.94	11.84	13.69	0.41	0.36	0.64
2175	FANCA	0.6	0.79	0.35	1.29	2.1	1.92
2177	FANCD2	0.1	0.27	0.17	0.63	2.07	1.81
2181	ACSL3	28.79	42.54	39.37	11.68	14.24	13.29
219	ALDH1B1	21.31	30.05	22.05	37.88	48.13	40.63
2191	FAP	126.9	173.64	151.32	67.25	91.54	85.65
2199	FBLN2	4.16	4.51	3.86	5.54	8.01	7.41
220002	CYB561A3	24.54	32.7	30.37	17.98	16.67	15.12
220042	DDIAS	0.13	0.23	0.06	0.61	1.77	1.81
220064	LTO1	7.06	10.31	9.61	5.87	3.93	4.12
220134	SKA1	0.38	0.47	0.31	1.53	2.21	2.06
220441	RNF152	1.56	1.72	2.07	0.94	0.93	0.89
221091	LRRN4CL	5.13	4.59	3.02	1.58	0.75	1.1
221150	SKA3	0.09	0.34	0.33	2.21	4.15	4.31
221393	ADGRF4	0.51	1.12	1.11	0.14	0.29	0.38
221443	OARD1	15.48	13.6	14.64	10.11	7.71	7.04
221468	TMEM217	3.15	4.87	4.83	2.14	1.24	1.21
221786	FAM200A	3.39	3.53	3.32	2.2	1.26	1.33
222166	MTURN	4.64	3.49	3.67	2.46	2.16	1.64
2222	FDFT1	80.88	76.71	85.39	42.32	30.51	32.8
222236	NAPEPLD	1.62	1.83	1.71	0.91	0.9	1.15
2224	FDPS	142.89	133.56	146.66	47.26	43.5	42.44
222658	KCTD20	12.84	19.01	19.28	19.7	39.72	34.65
222696	ZSCAN23	0.09	0.01	0.11	0.13	0.68	0.79
2245	FGD1	1.15	1.46	2.14	2.72	4.07	3.77
2247	FGF2	24.69	26.68	34.26	45.34	38.08	42.25
2250	FGF5	2.63	3.51	3.61	4.03	12.11	11.69
2256	FGF11	1.75	2.7	2.5	4.93	3.72	3.64
226	ALDOA	835.05	760.06	769.29	1876.29	1152.03	1181.68
22834	ZNF652	1.39	2.01	2.1	1.16	0.92	0.99
22856	CHSY1	11.42	15.68	14.9	17.1	23.08	24.83
22861	NLRP1	7.6	7.13	7.94	9.98	10.31	9.29
22870	PPP6R1	13.98	14.99	15.98	17.55	24.08	24.02
22901	ARSG	3.77	4.1	3.15	2.03	1.66	1.59
22916	NCBP2	31.42	36.37	32.38	25.57	29.49	30.87
22937	SCAP	11.02	8.41	8.48	11.58	11.73	12.01
2297	FOXD1	19.12	24.45	24.06	35.16	63.9	62.48
22974	TPX2	1.33	2.5	2.47	14.53	25.91	26.12
23012	STK38L	17.31	19.08	20.21	12	12.36	14.12
23029	RBM34	39.29	35.66	30.84	24.92	17.64	17.53
23030	KDM4B	6.33	6.88	4.49	7.32	11.82	11.27
2305	FOXM1	0.98	1.55	1.21	7.65	14.33	14.6
23065	EMC1	14.73	10.99	13.79	20.62	23.89	25.3
23085	ERC1	3.53	3.56	3.9	3.82	10.94	9.48
23089	PEG10	8	7	5.93	9.8	12.25	12.55
23094	SIPA1L3	1.09	1.22	1.8	1.62	3.89	3.96
23096	IQSEC2	11.26	12.65	10.74	12.83	11.43	10.07
231	AKR1B1	79.68	70.52	77.59	123.52	99.96	98.28
23119	HIC2	0.4	0.49	0.51	0.58	0.91	1.16
2314	FLII	26.61	22.05	22.81	32.49	33.47	33.99
2316	FLNA	466.64	246.77	249.19	470.96	689.4	678.91
23164	MPRIP	17.85	14.91	16.42	21.14	23.64	24.14
23165	NUP205	3.71	4.07	4.58	4.61	9.7	8.75
2317	FLNB	73.33	73.79	77.71	83.47	163.89	146.61
23175	LPIN1	6.57	7.98	7.95	2.58	4.81	4.56
23176	SEPTIN8	6.35	7.4	8.27	9.68	15.17	14.71
2318	FLNC	19.46	15.11	17.22	32.48	60.95	62.45
23189	KANK1	1.55	1.36	1.72	3.04	3.75	3.71
23191	CYFIP1	12.73	13.74	13.34	14.39	21.45	19.97
23196	FAM120A	17.6	21.15	20.5	22.91	35.02	35.82
23208	SYT11	6.51	6.76	6.95	7.96	9.89	9.26
2321	FLT1	41.76	36.62	57.87	25.05	18.51	22.62
23213	SULF1	133.06	170.33	174.14	95.67	83.23	86.11
23216	TBC1D1	14.47	12.27	13.11	16.69	15.01	15.4
23218	NBEAL2	1.3	1.04	1.21	2.48	2.28	2.09
23219	FBXO28	4.55	5.1	4.29	3.18	3.06	3.22
23224	SYNE2	2.25	1.58	1.19	2.02	2.03	1.87
23231	SEL1L3	20.09	23.15	25.97	28.68	51.44	46.81
23250	ATP11A	1.11	1.75	1.81	1.71	4.9	4.6
23264	ZC3H7B	8.09	9	9.89	9.2	22.44	20.47
23286	WWC1	0.38	0.42	0.6	0.88	0.94	1.16
23295	MGRN1	6.77	6.24	7.4	8.27	13.57	12.96
23310	NCAPD3	0.7	0.79	1.28	1.32	4.44	3.53
23336	SYNM	11.37	10.69	11.75	16.15	20.43	20.5
23344	ESYT1	28.65	17.1	21.79	34.33	37.74	38.05
2339	FNTA	28.43	41.66	35.04	23.12	22.09	20.92
23395	LARS2	2.71	2.57	3.11	3.32	4.9	5.09
23397	NCAPH	0.02	0.29	0.1	1.15	5.48	5.38
23406	COTL1	336.06	254.91	288.94	650.26	551.89	548.01
23412	COMMD3	46.35	45.39	46.25	30.48	27.1	28.66
23413	NCS1	12.64	9.36	9.25	15.81	14.78	16.24
23414	ZFPM2	0.86	1.05	1.21	1.08	3.4	3
2342	FNTB	0.6	1.11	0.66	1.08	6.37	5.91
23452	ANGPTL2	12.66	25.46	20	8.68	8.98	9.31
23479	ISCU	203.52	159.09	168.01	107	70.14	69.82
23492	CBX7	1.55	1.63	1.84	1.03	0.42	0.51
23509	POFUT1	10.45	12.98	13.32	13.02	28.6	26.18
23528	ZNF281	3.55	3.9	3.9	4.34	7.81	6.47
23530	NNT	4.82	5.38	5.66	5.85	10.48	9.74
23543	RBFOX2	22.68	24.78	24.17	26.5	39.11	37.72
2355	FOSL2	9.17	9.87	10.83	13.63	31.18	30.06
23576	DDAH1	76.91	68.82	63.81	41.1	30.7	30.97
23580	CDC42EP4	6	5.82	6.81	7.87	10.26	9.06
23594	ORC6	0.91	1.17	1.45	3.2	4.52	5.14
23603	CORO1C	47.81	56.53	67.69	66.81	103.61	104.28
23621	BACE1	15.86	16.57	15.27	18.64	21.01	20.71
23643	LY96	16.42	77.38	35.18	8.83	19.63	10.46
23649	POLA2	2.37	2.36	2.96	3.32	7.08	6.34
23710	GABARAPL1	29.43	36.1	43.74	22.53	22.28	23.16
23768	FLRT2	24.83	14.03	13.94	6.14	5.07	6.24
24137	KIF4A	0.04	0.28	0.22	2.14	4.4	4.63
2491	CENPI	0.32	0.23	0.32	0.63	1.73	1.27
254225	RNF169	0.2	0.47	0.45	0.46	1.83	1.57
254428	SLC41A1	8.44	8.87	9.3	11.82	11.3	10.91
255520	ELMOD2	12.26	12.98	11.64	8.75	8.05	7.74
255738	PCSK9	1.22	0.17	0.28	0.02	0.03	0.05
255758	TCTEX1D2	19.98	25.83	19.82	12.71	8.15	11.34
256435	ST6GALNAC3	1.45	0.82	0.93	3.29	3.88	4.04
25777	SUN2	27.14	21.15	29.96	36.25	49.65	54.98
25798	BRI3	241.22	240.5	217.5	174.92	120.61	130.42
25805	BAMBI	13.69	13.69	14.28	9.56	8.92	9.11
2582	GALE	20.67	13.38	16.38	36.73	26.14	26.12
25886	POC1A	1.68	2.18	2.05	4.82	6.65	5.98
25890	ABI3BP	9.5	17.42	19.1	18.22	39.57	34.73
25894	PLEKHG4	2.49	2.37	3.32	3.51	5.4	5.28
2590	GALNT2	58.4	59.33	65.54	75.28	122.81	119.05
25903	OLFML2B	2.58	1.81	1.5	3.41	3.9	3.28
259266	ASPM	0.13	0.36	0.13	1.88	4	3.43
25941	TPGS2	69.52	68.47	78.97	89.81	91.08	90.93
25949	SYF2	38.55	48.14	36.72	25.41	18.49	19.96
25959	KANK2	9.24	12.37	11.92	12.42	22.76	23.07
25960	ADGRA2	16.06	23.43	26.91	30.73	43.89	45.66
26025	PCDHGA12	4.63	4.96	9.84	9.04	18.01	22.82
260436	FDCSP	7.68	8.84	23.22	2.4	0.66	0.45
26052	DNM3	4.36	5.06	4.49	2.98	1.49	1.45
26140	TTLL3	1.67	2.3	1.46	1.1	0.77	0.69
26147	PHF19	13.72	12.26	9.12	17.59	19.74	18.68
26173	INTS1	10.24	7.76	8.21	11.64	15.64	15.29
261734	NPHP4	0.91	1.28	1.36	2.16	2.39	1.96
2618	GART	8.34	8.27	9.68	10.68	20.19	19.41
2621	GAS6	380.29	723.17	574.12	267.74	341.26	270.14
2624	GATA2	0.6	0.54	0.66	1.15	2.22	1.73
26260	FBXO25	21.59	19.53	18.22	13.9	8.4	9.93
26271	FBXO5	1.94	2.35	1.69	2.55	4.85	4.79
2634	GBP2	9.52	18.26	15.42	7.28	8.4	7.81
26470	SEZ6L2	25.91	32.53	26.18	19.75	15.37	15.75
2650	GCNT1	1.14	1.28	1.38	1.53	3.74	2.93
26505	CNNM3	2.91	2.36	2.31	1.6	1.52	1.57
26509	MYOF	22.32	25.29	28.85	29.72	77.36	74.65
26520	TIMM9	33.59	33.34	33.76	22.49	16.17	14.34
26586	CKAP2	2.21	3.67	3.31	6.07	14.41	11.93
27000	DNAJC2	38.35	40.42	30.24	21.8	14.84	14.67
27032	ATP2C1	54.52	57.16	61.16	69.36	68.71	67.78
27040	LAT	6.4	5.3	4.73	3.13	2.3	2.2
27113	BBC3	21.51	16.43	14.13	10.56	3.96	3.96
27338	UBE2S	24.44	19.99	21.64	58.62	52.43	54.91
27440	HDHD5	11.42	9.7	9.37	14.82	14.51	14.24
2745	GLRX	164.29	179.34	196.49	115.61	82.22	91.53
2752	GLUL	23.02	26.7	27.24	15.67	17.14	18.09
2791	GNG11	22.26	34.58	28.05	11.6	11.39	10.67
280	AMY2B	1.62	2.84	1.33	0.52	0.51	0.4
2821	GPI	32.3	27.98	29.99	80	68.05	70.44
282991	BLOC1S2	18.5	22.68	20.23	12.39	13.3	13.18
283149	BCL9L	1.46	2.73	6.14	4.62	15.24	15.5
283232	TMEM80	9.47	12.52	9.98	7.19	5.95	4.96
283373	ANKRD52	8.18	7.43	8.8	9.4	16.03	15.84
283431	GAS2L3	0.19	0.19	0.26	0.58	2.38	2
283537	SLC46A3	6.91	8.5	7.88	3.26	2.16	2.66
283820	NOMO2	9.58	13.69	30.16	29.09	69.84	84.91
284119	CAVIN1	285.59	234.83	254.01	361.17	390.18	411.79
284403	WDR62	0.12	0.24	0.25	1.85	1.97	2.44
285440	CYP4V2	2.61	3.51	3	1.65	1.77	1.59
285636	C5orf51	6.62	7.54	5.81	3.85	2.3	2.66
285966	TCAF2	1.45	1.81	1.49	2.26	3.59	3.67
286343	LURAP1L	11.28	9.29	10.42	5.71	3.78	3.38
286827	TRIM59	2.09	1.79	1.97	2.86	3.85	3.63
28958	COA3	94.15	70.51	68.1	51.35	35.43	32.71
2896	GRN	326.05	384.09	349.37	230.92	140.28	142.2
29028	ATAD2	0.69	1.3	1.11	1.73	4.19	3.61
29063	ZCCHC4	4.43	5.19	4.51	3.12	2.71	2.51
29088	MRPL15	26.15	30.13	31.28	17.05	18.95	20.55
29089	UBE2T	6.09	7.88	8.54	20.22	23.54	21.49
2909	ARHGAP35	5.49	5.94	5.81	6.45	17.64	16.72
29091	STXBP6	0.44	0.28	0.24	1.08	1.18	1.3
29100	TMEM208	60.09	54.07	46.27	31.81	22.31	27.28
29109	FHOD1	9.06	9.14	9.06	14.18	11.07	9.96
29121	CLEC2D	4.24	4.72	3.59	2.32	0.69	0.64
29123	ANKRD11	16.29	14.66	13.92	17.28	29.78	29.69
29127	RACGAP1	1.59	1.64	1.98	5.6	11.33	12.17
29128	UHRF1	0.46	0.63	0.67	1.08	6.99	6.21
292	SLC25A5	61.61	67.79	85.15	93.99	129.46	133.89
2936	GSR	7.49	7.82	7.13	9.48	16.69	15.47
2967	GTF2H3	2.76	2.43	3.06	3.45	9.72	8.36
29789	OLA1	17.9	17.9	17.35	21.95	25.27	23.55
29798	C2orf27A	7.23	16.19	12.37	3.56	6.75	5.42
29801	ZDHHC8	6.51	5.86	5.73	8.3	10.3	10.98
29880	ALG5	27.24	32.71	34.34	19.17	17.57	19.32
29888	STRN4	35.26	35.73	32.95	43.53	35.79	37.68
29899	GPSM2	0.67	0.82	0.53	1.78	3.07	2.72
29904	EEF2K	2.25	2.47	2.33	3.11	4.11	3.83
29941	PKN3	0.49	0.79	0.79	1.22	1.56	1.58
29945	ANAPC4	17.1	19.05	14	10.76	6.17	6.5
29953	TRHDE	3.29	4.58	4.46	5.11	11.95	11.24
2997	GYS1	13.02	14.43	13.8	27.95	29.16	30.85
29995	LMCD1	35.08	25.33	24.57	14.06	9.15	10.81
30061	SLC40A1	2.18	1.36	1.61	0.71	0.82	0.8
3014	H2AX	19.5	16.2	15.55	32.46	34.77	37.08
3037	HAS2	8.12	12.19	18.47	17.9	39.56	36.94
3064	HTT	2.34	2.02	2.46	2.62	5.03	4.62
3073	HEXA	31.54	34.38	38.44	23.14	21.63	23.05
3074	HEXB	88.21	116.73	95.61	61	70.41	68.95
3075	CFH	25.03	43.6	38.33	14.75	23.04	20.11
3077	HFE	1.25	1.45	1.79	2.32	6.43	5.82
30844	EHD4	3.84	5.9	6.69	6.76	14.92	13.49
30850	CDR2L	12.29	12.28	11.75	15.52	15.47	15.68
309	ANXA6	184.03	174.1	202.34	285.35	282.73	280.14
3092	HIP1	2.25	2.49	2.83	3.45	5.37	5.22
3098	HK1	33.19	43.25	43.36	48.05	75.95	70.6
3146	HMGB1	57.05	65.03	60.16	73.63	85.64	86.45
3148	HMGB2	15.55	17.19	17.05	41.89	37.6	37.74
3157	HMGCS1	12.55	17.09	17.21	2.95	4.52	4.76
3161	HMMR	0.07	0.42	0.16	2.87	6.79	6.36
317762	CCDC85C	2.53	2.47	2.43	4.67	6.35	6.33
3183	HNRNPC	122.24	142.48	135.46	164	162.03	166.31
3217	HOXB7	56.59	48.26	48.35	35.53	19.16	21.54
326625	MMAB	32.34	15.26	18.79	7.58	6.12	6.28
3306	HSPA2	9.6	9.87	13.02	19.42	14.71	17.78
332	BIRC5	0.33	0.81	0.56	9.86	12.33	12.73
3326	HSP90AB1	344.68	321.89	301.59	392.3	441	431.92
3329	HSPD1	88.78	85.7	76.83	115.75	114.14	113.84
3339	HSPG2	7.9	12.98	18.87	23.49	112.43	102.87
3340	NDST1	20.42	15.07	17.67	19.4	46.41	45.19
3352	HTR1D	1.22	2.23	1.94	0.27	0.74	0.7
3371	TNC	29.84	54.77	63.05	92.35	190.05	179.48
337867	UBAC2	25.93	25.08	25.34	18.69	13.56	14.03
338773	TMEM119	23.44	24.03	16.84	8.07	7.57	8.72
339122	RAB43	1.44	2.15	1.85	3.7	5.88	7.64
339318	ZNF181	2.34	3.1	2.54	1.51	1.14	0.98
3398	ID2	7.48	11.24	13.83	30.86	27.15	38.7
3399	ID3	42.97	98.45	92.65	196.08	202.74	200.52
340075	ARSI	6.38	5.53	6.95	12.67	17.24	16.72
341	APOC1	39.1	16.72	18.37	10.64	3.97	1.93
3422	IDI1	42.48	53.74	52.55	9.92	7.77	8.22
347240	KIF24	0.16	0.21	0.16	0.29	0.42	0.44
3476	IGBP1	58.61	60.56	61.01	40.89	28.84	28.85
347735	SERINC2	15.17	12.85	11.4	8.1	4.83	5.33
3486	IGFBP3	229.64	272.67	207.74	443.8	374.43	317.9
3491	CCN1	425.92	368.28	470.47	597.3	788.6	825.96
352954	CASTOR3	7.81	9.29	7.13	4.06	4.47	3.68
3575	IL7R	0.28	0.42	0.36	1.58	2.75	2.56
358	AQP1	0.15	0	0.05	2.51	0.16	0.36
3600	IL15	3.94	5.29	5.41	2.86	1.81	2.32
3604	TNFRSF9	0.39	0.34	0.44	1.52	1.36	1.64
3619	INCENP	0.63	0.8	0.69	1.22	4.73	4.29
3638	INSIG1	42.57	75.51	105.65	21.32	27.95	31.59
3643	INSR	1.95	1.69	1.64	0.97	0.72	0.86
3646	EIF3E	194.87	195.63	181.64	139.64	125.19	120.77
3652	IPP	0.5	0.99	0.67	0.91	2.44	2.37
3655	ITGA6	1.36	1.35	1.47	1.37	6.2	5.05
3667	IRS1	0.97	2.09	1.93	1.78	5.72	5.53
3676	ITGA4	3.53	7.12	5.5	4.98	23.32	18.68
3678	ITGA5	297.27	245.54	313.17	555.14	423.32	443.55
3690	ITGB3	5.7	5.92	6.07	9.03	14.91	14.62
3709	ITPR2	2.83	3.13	2.79	3.67	6.42	6.08
3727	JUND	89.68	122.36	103.11	46.24	52.03	53.69
374383	NCR3LG1	0.11	0.05	0.09	0.08	1.67	1.31
374393	FAM111B	0	0.08	0.05	0.29	1.02	1.07
3750	KCND1	0.71	0.64	0.82	1.42	1.17	1.51
375033	PEAR1	9.13	10.05	12.21	14.16	19.96	18.27
375190	FAM228B	7.91	7.2	7.75	4.82	2.28	2.28
375341	C3orf62	1.92	2.35	1.92	0.97	0.56	0.68
375790	AGRN	41.74	36.82	48.67	71.86	55.08	69.9
3769	KCNJ13	0.07	0.02	0.05	1.01	0.35	0.35
3778	KCNMA1	17.42	10.41	12.09	25.27	27.16	29.36
3832	KIF11	0.37	0.79	0.59	3.33	6.12	6.5
3833	KIFC1	0.21	0.74	0.85	5.9	11.46	10.6
3835	KIF22	6.16	4.99	4.16	13.64	11.85	12.64
3837	KPNB1	44.21	43.06	41.59	48.82	68.1	66.75
3838	KPNA2	24.22	34.33	32.48	49.25	80.87	78.97
384	ARG2	2.62	2.35	2.76	10.23	6.59	6.43
3843	IPO5	28.41	24.3	25.25	31.07	43.14	41.74
386618	KCTD4	1.36	3.33	3.43	0.86	0.54	0.82
387103	CENPW	5.09	4.31	4.49	11.02	12.86	11.94
387522	TMEM189-UBE2V1	3.01	5.03	5.47	7.56	9.53	10.02
387882	C12orf75	135.12	168.59	185.09	272.2	224.62	243.02
387921	NHLRC3	3.67	4.85	3.89	2.19	1.7	1.94
388	RHOB	40.3	36.75	49.92	52.83	91.32	102.69
388789	SMIM26	135.31	134.57	119.38	83.65	53.84	47.81
388795	EFCAB8	1.89	1.33	1.09	0.69	0.11	0.18
389114	ZNF662	0.89	0.84	0.72	0.35	0.36	0.32
389203	SMIM20	37.61	37.19	31.79	25.47	16.47	17.22
389813	AJM1	0.19	0.12	0.19	0.57	0.69	0.74
39	ACAT2	39.1	30.39	38.17	7.21	7.12	6.98
390980	ZNF805	1.59	2.03	1.73	1.1	0.42	0.59
3911	LAMA5	2.21	1.88	1.88	2.36	4.32	4.36
3914	LAMB3	0.28	0.94	0.81	1.52	2.58	2.03
3915	LAMC1	58.68	74.85	76.94	72.93	192.51	171.56
3939	LDHA	228.51	534.31	397.76	1099.04	909.39	884.14
3949	LDLR	15.91	15.77	22.63	4.41	9.67	8.78
3978	LIG1	2.6	1.76	2.51	3.38	6.57	6.01
3992	FADS1	31.47	27.11	41	10.7	13.88	15.09
3996	LLGL1	5.34	5.39	6.74	8.81	13.81	13.64
399664	MEX3D	2.53	3.07	3.84	4.08	7.08	6.43
399687	MYO18A	1.92	2.06	3.18	3.28	5.81	6.37
4000	LMNA	172.36	151.1	150.42	257.24	274.02	288.8
4001	LMNB1	0.81	1.08	0.95	4.49	8.72	9.14
4015	LOX	166.09	263.82	236.69	258.89	372.23	355.47
401562	LCNL1	0.36	0.33	0.36	0.04	0	0
4017	LOXL2	362.79	527.22	589.45	678.16	1017.18	1000.29
402778	IFITM10	3.38	2.89	2.75	1.46	0.73	0.66
4041	LRP5	11.68	10.43	9.76	15.11	12.17	12.47
4047	LSS	25.19	27.24	28.83	11.64	16.13	15.4
4059	BCAM	13.32	10.77	15.79	23.97	20.28	23.72
408050	NOMO3	1.09	1.27	3.58	4.31	17.32	20.03
4082	MARCKS	57.05	54.84	52.83	64.65	74.46	83.2
4085	MAD2L1	0.44	0.58	0.71	1.68	3.62	3.44
4088	SMAD3	20.41	23.54	20.86	33.05	30.55	32.06
4093	SMAD9	0.26	0.44	0.26	0.6	1.55	1.07
4094	MAF	0.45	0.87	0.74	0.11	0.18	0.11
4126	MANBA	30.66	41.12	39.42	15.72	22.95	20.36
4134	MAP4	53.45	46.18	66.07	71.08	131.52	135.32
4148	MATN3	3.01	2.47	2.44	3.36	7	6.84
415116	PIM3	10.53	11.47	12.07	14.13	15.44	18.41
4162	MCAM	27.59	17.57	27.67	58.69	41.44	49.75
4171	MCM2	1.3	1.42	1.45	2.04	5.65	5.79
4174	MCM5	2.42	2.56	2.49	4.13	8.31	9.31
4175	MCM6	4.26	4.28	3.86	4.82	8.24	7.73
4176	MCM7	12.89	14.23	15.33	17.07	25.78	24.56
4199	ME1	10.93	8.85	9.45	12.95	17.34	17.45
4200	ME2	2.51	3.06	2.93	3.95	5.17	5.58
4212	MEIS2	8.5	10	8.54	10.34	14.77	15.77
4233	MET	5.96	4.92	3.27	7.93	11.4	10.47
4288	MKI67	0.06	0.39	0.19	3.29	9.15	9.04
4313	MMP2	1246.67	1169.9	1266.51	756.21	557.33	628.99
4320	MMP11	6.83	5.47	5.64	3.31	2.58	2.75
4330	MN1	4.09	4.3	3.55	2.53	1.24	1.92
4354	MPP1	9.88	10.46	8.75	12.52	13.08	12.44
440026	TMEM41B	15.35	16.77	15.32	9.25	6.31	5.13
440275	EIF2AK4	9.56	8.12	8.85	11	18.42	18.46
4478	MSN	96.5	117.29	143.35	146.91	285.79	285.06
4501	MT1X	59.46	98.97	89.16	51.49	34.54	34.07
4521	NUDT1	19.84	17.65	17.67	40.07	27.4	26.99
4522	MTHFD1	9.31	8.89	8.23	13.22	18.46	16.93
4597	MVD	41.55	33.78	33.49	13.87	9.46	9.45
4598	MVK	13.04	8.21	8.7	4.52	1.95	2.72
4603	MYBL1	0.74	0.98	0.52	1.02	3.25	2.22
4605	MYBL2	0.09	0.24	0.33	11.69	12.93	13.96
4609	MYC	6.65	9.73	8.1	14.59	28.53	29.33
4616	GADD45B	109.76	184.66	177.41	69.5	56.89	61.42
4627	MYH9	301.32	309.8	287.55	367.21	542.52	538.64
4636	MYL5	24.18	16.61	13.19	12.62	5.15	5.01
4641	MYO1C	61.15	54.7	58.82	69.9	82.63	81.9
4650	MYO9B	18.49	14.28	16.86	19.4	29.7	29.59
4660	PPP1R12B	2.35	1.48	2.06	4.03	3	3.21
4668	NAGA	10.79	10.89	11.26	15.58	16.74	15.27
468	ATF4	890.04	1058.31	960.15	646.28	455.57	453.04
4724	NDUFS4	134.57	144.91	131.1	97.88	65.48	72.69
4741	NEFM	0.28	0.21	0.38	1.19	1.27	1.21
4751	NEK2	0.06	0.25	0.18	1.65	3.73	3.95
4758	NEU1	17.86	16.73	16.09	10.3	7	8.05
4784	NFIX	2.95	3.65	4.55	4.83	15.32	15.49
4796	TONSL	1.02	0.9	1.12	1.52	1.64	1.68
4837	NNMT	474	312.22	319.59	195.47	94.7	102.64
4851	NOTCH1	0.86	0.77	0.82	1.41	2.51	2.77
488	ATP2A2	23.46	27.85	30	34.25	83.1	77.94
4900	NRGN	1	2.03	1.65	6.27	5.14	5.19
4904	YBX1	144.59	150.1	146.84	257.6	268.8	273.16
4905	NSF	7.09	7.8	9	9.07	18	16.71
492311	IGIP	4.83	5.26	4.18	2.63	0.79	1.03
493	ATP2B4	19.59	24.66	20.74	28.4	41.65	34.27
494513	PJVK	4.37	4.85	4.72	1.38	0.63	0.89
4967	OGDH	13.1	9.65	13.37	18.45	17.15	18.44
4998	ORC1	0.14	0.21	0.08	0.38	1.39	1.44
5003	SLC22A18AS	1.41	0.92	1.01	0.36	0.19	0.08
5016	OVGP1	1.13	1.81	1.6	0.65	0.38	0.23
5025	P2RX4	13.7	15.76	17.46	10.97	6	6.59
5032	P2RY11	3.67	0.1	0.32	0	0	0
5033	P4HA1	28.44	59.82	68.45	82.78	140.69	132.99
50488	MINK1	7.23	8.27	9.98	12.41	17.52	15.48
50507	NOX4	15.71	26.17	15.43	5.86	7.31	6.69
5058	PAK1	6.94	8.05	8.5	9.48	14.94	14.15
506	ATP5F1B	201.6	183.84	204.74	263.96	273.37	283.71
50628	GEMIN4	2.6	2.11	2.92	3.32	4.71	4.82
50632	CALY	3.77	2.1	1.37	0.9	0.45	0.56
50814	NSDHL	21.06	20.55	20.74	12.77	11.02	11.62
5091	PC	3.82	4.09	3.45	6.33	4.46	3.86
5096	PCCB	10.85	10.05	10.54	16.91	18.29	17.98
51053	GMNN	5.94	7.16	6.31	8.38	10.88	11.99
51170	HSD17B11	16.64	20.49	18.22	11.65	10.27	9.46
51196	PLCE1	0.36	0.27	0.2	0.71	0.86	0.77
51200	CPA4	28	10.42	15.76	72.8	45.46	57.08
51201	ZDHHC2	5.78	4.82	6.3	8.31	10.95	10.52
51203	NUSAP1	0.4	1.31	0.94	9.89	15.59	16.11
51260	PBDC1	35.82	32.47	32.32	19.53	18.96	19.47
5127	CDK16	41.21	37.26	37.28	59.94	50.47	52.01
51294	PCDH12	0.17	0.28	0.33	0.06	0.07	0.09
51315	KRCC1	19.26	22.06	20.47	14	10.51	9.82
51343	FZR1	8.45	9.86	10.67	14.05	13.89	15.36
51393	TRPV2	36	28.69	32.56	46.59	28.51	27.66
51435	SCARA3	14.01	12.31	11.61	16.5	32.83	31.58
51478	HSD17B7	6.04	5.79	6.8	2.03	1.2	2.05
51512	GTSE1	0.19	0.39	0.25	2.81	5.64	5.13
51514	DTL	0.09	0.18	0.13	0.8	2.61	2.63
51524	TMEM138	32.47	42.49	32.38	25.96	15.38	16.79
51531	TRMO	5.46	7.15	6.82	2.95	3.75	3.81
51557	LGSN	1.59	0.98	0.62	0.5	0.14	0.21
51559	NT5DC3	2.85	3.48	2.84	2.04	1.3	1.48
51574	LARP7	32.67	30.8	25.21	19.88	15.01	17.75
51601	LIPT1	4	3.81	3.72	2	1.65	1.14
51626	DYNC2LI1	12.87	14.97	13.32	7.38	7.72	8.58
5163	PDK1	2.8	5.79	5.11	6.31	17.32	14.37
51651	PTRH2	93.62	95.38	84.89	56.15	37.35	39.65
51659	GINS2	0.93	0.84	0.71	2.36	2.59	3.9
51669	SARAF	157.8	186.64	162.71	111.86	95.58	86.08
51691	LSM8	2.38	3.17	1.99	1.6	1.13	1.22
5170	PDPK1	1.87	2.06	2.84	2.37	7.94	7.06
51750	RTEL1	2.23	2.71	2.03	3.07	3.76	3.68
5176	SERPINF1	82.78	243.23	110.57	33.74	42.46	32.04
51765	STK26	4.62	4.73	4.07	6.46	8.11	7.94
5198	PFAS	1.38	1.01	0.89	1.62	4.08	4.01
5203	PFDN4	46.85	49.84	40.28	31.61	17.07	19.42
5209	PFKFB3	2.6	5.46	6.04	5.07	17.37	14.95
5211	PFKL	36.04	28.76	30.76	58.39	51.51	52.71
5214	PFKP	113.4	85.23	110.95	235.1	225.03	221.66
5223	PGAM1	141.3	215.63	238.57	292.11	411.48	400.18
5230	PGK1	59.87	81.43	79.75	140.09	144.78	142.81
5270	SERPINE2	711.53	626.69	672.43	443.01	279.58	291.6
529	ATP6V1E1	148.74	158.44	155.66	113.4	94.49	98.35
5303	PIN4	19.93	21.5	20.58	14.85	7.96	8.54
5310	PKD1	7.13	8.15	12.59	13.93	30.24	27.79
5315	PKM	907.3	850.44	908.8	1639.33	1234.65	1277.89
5317	PKP1	0.41	0.44	0.43	0.9	0.98	1.16
5333	PLCD1	4.5	4.73	6.79	8.88	8.31	8.6
53358	SHC3	5.54	5.69	3.85	7.37	8.47	8.14
5347	PLK1	1.72	2	1.42	17.45	25.71	25.46
5358	PLS3	113.04	96.29	99.42	152	149.53	156.58
5365	PLXNB3	6.19	4.96	5.22	8.05	8.69	7.26
53834	FGFRL1	23.83	16.04	16.26	33.28	29.04	29.64
53918	PELO	9.54	9.71	10.52	11.97	13.35	13.79
54059	YBEY	74.9	74.55	60.46	45.75	22.49	22.25
54093	SETD4	6.31	7.37	5.88	4.05	4.28	4.38
54165	DCUN1D1	5.82	8.1	6.92	4.5	4.41	5.3
5424	POLD1	2.17	2.34	2.38	4.91	5.3	5.98
5426	POLE	0.75	0.67	0.96	1.33	3.74	2.93
5427	POLE2	0.64	0.94	0.82	1.57	2.69	2.61
5428	POLG	5.66	5.49	5.03	6.83	7.38	7.09
54443	ANLN	0.43	1.08	0.73	5	21.37	18.93
54476	RNF216	6.28	6.73	7.03	7.4	15.02	11.59
54478	PIMREG	0.14	0.29	0.2	4.05	5.29	7.61
54499	TMCO1	25.26	27.95	25.41	19.65	15.73	14.7
5452	POU2F2	24.8	23.73	21.96	11.09	10.45	8.62
54543	TOMM7	464.25	411.68	400.33	289.71	144.55	153.28
54545	MTMR12	1.23	1.29	1.4	1.49	4.22	3.41
54557	SGTB	3.26	3.88	3.51	4.66	5.7	5.78
54622	ARL15	4.96	5.14	3.9	3.13	2.25	1.79
54742	LY6K	0.38	1.47	1.34	2.62	4.28	3.01
5476	CTSA	210.47	235.32	219.63	146.33	112.64	111.3
54800	KLHL24	1.96	2.36	2.58	1.16	0.9	0.75
54821	ERCC6L	0	0.04	0.09	0.38	1.34	1.38
54838	WBP1L	17.59	14.97	17.1	11.46	7.64	8.81
54852	PAQR5	1.03	0.89	0.73	0.94	2.15	1.86
54863	TOR4A	4.77	3.76	4.78	7.16	7.57	7.08
54887	UHRF1BP1	1.47	1.45	1.49	1.87	3.27	2.54
54892	NCAPG2	1.66	2.37	1.3	4.45	9.57	8.33
55010	PARPBP	0.56	0.76	0.64	1.1	3.27	2.6
55038	CDCA4	5.47	5.99	5.64	6.71	8.86	8.16
55055	ZWILCH	2.92	3.77	3.13	4.77	7.72	7.02
550643	NBDY	34.23	36.96	37.64	25.74	19.26	21.98
55143	CDCA8	0.2	0.52	0.17	3.03	8.54	7.04
55146	ZDHHC4	39.61	40.14	38.58	27.92	17.2	16.75
55157	DARS2	3.93	3.61	3.27	4.48	7.96	7.5
55159	RFWD3	1.17	1.05	1.58	2.05	3.72	4.03
55160	ARHGEF10L	3.62	3.99	3.95	5.17	4.77	4.85
55161	TMEM33	5.65	6.35	5.95	4.48	7.57	7.03
55165	CEP55	0.38	0.98	0.59	7.88	12.05	11
55175	KLHL11	0.78	1.02	0.73	0.52	0.32	0.34
55214	P3H2	3.86	3.28	3.77	4.87	5.49	5.73
55215	FANCI	0.7	1.66	1.2	2.24	4.3	4.1
55240	STEAP3	5.78	5.09	6.28	8.05	13.09	12.97
55247	NEIL3	0.03	0.08	0.04	0.3	0.75	0.79
55270	NUDT15	5.25	5.73	5.23	5.94	10.95	10.69
5528	PPP2R5D	4.6	8.45	11.6	12.25	22.89	22.9
55332	DRAM1	37.97	47.57	54.03	23.08	21.73	21.43
55344	PLCXD1	1.4	1.31	1.16	2.91	3.19	2.85
55355	HJURP	0.28	0.86	0.73	5.2	7.91	8.4
55379	LRRC59	55.74	63.04	69.6	70.43	120.36	119.17
55388	MCM10	0	0.11	0.05	0.31	1.39	1.27
55450	CAMK2N1	40.74	42.32	37.07	23	11.1	12.33
55500	ETNK1	4.06	5.95	5.69	3.39	3.8	4.66
55558	PLXNA3	13.41	11.81	12.77	14.99	19.63	18.2
55568	GALNT10	32.31	31.6	31.6	38.06	54.57	50.8
5557	PRIM1	0.43	0.95	1.01	1.37	3.43	3.61
55608	ANKRD10	37.67	45.33	36.54	19.69	13.5	12.91
55612	FERMT1	0.53	0.64	0.4	0.77	1.39	1.3
55635	DEPDC1	0.03	0.24	0.15	1.83	4.26	4.12
55664	CDC37L1	4.49	4.09	4.54	3.07	2.5	2.28
55672	NBPF1	0.38	0.4	0.44	0.24	3.5	2.58
55700	MAP7D1	50.61	47.48	47.58	64.43	60.06	64.02
55706	NDC1	2.76	2.11	1.79	2.66	6.05	6.42
55711	FAR2	5.31	5.51	5.92	7.06	8.17	7.59
55723	ASF1B	0.04	0.25	0.28	2.07	6.37	4.96
55734	ZFP64	7.74	7.3	7.21	11.08	8.23	9.07
55769	ZNF83	14.05	19.05	16.81	11.19	8.32	7.14
55771	PRR11	0.44	0.9	0.88	3.18	13.92	10.91
55775	TDP1	2.82	3.79	3.57	4.82	5.33	5.82
55779	CFAP44	0.4	0.65	0.48	0.23	0.4	0.19
5578	PRKCA	7.43	7.1	6.5	7.96	17.17	14.33
55789	DEPDC1B	0.1	0.1	0.16	0.49	1.79	1.74
558	AXL	62.8	74.19	63.89	88.19	77.86	76.88
5580	PRKCD	6.92	8.78	9.56	12.69	12.31	11.75
55810	FOXJ2	4.06	4.32	3.8	4.64	6.57	5.91
55812	SPATA7	6.8	7.93	7.1	4.87	3.21	3.33
55819	RNF130	31.89	33.19	34.66	22.14	18.26	16.87
55825	PECR	2.17	3.14	3.22	4.22	4.7	4.89
55839	CENPN	4.85	4.46	4.26	8.21	11.67	12.18
55862	ECHDC1	28.26	29.96	23.85	17.88	15.22	15.82
55871	CBWD1	26.52	30.62	24.09	14.3	14.13	12.26
55872	PBK	0.07	0.48	0.3	2.79	8.53	8.4
55884	WSB2	35.88	41.22	35.79	45.55	53.28	50.42
55900	ZNF302	5.72	9.48	6.09	3.96	3.89	3.02
55902	ACSS2	13.92	14.29	15.02	9.16	7.31	6.53
5591	PRKDC	4.62	4.98	5.54	5.23	16.47	14.77
55959	SULF2	4.57	5.68	3.86	1.21	1.05	0.93
55970	GNG12	30.98	35.79	34.02	39.01	53.44	53.43
5606	MAP2K3	8.36	7.57	9.39	15.1	13.39	15.17
56257	MEPCE	24.77	23.64	24.98	14.19	12.05	11.93
56267	KYAT3	19.45	24.33	24.36	15.77	13.68	13.29
5627	PROS1	1.74	1.32	1.25	0.37	0.63	0.62
56479	KCNQ5	0.11	0.1	0.07	0.24	0.8	0.62
5654	HTRA1	165.16	205.73	185.23	114.27	102.04	99.02
5673	PSG5	0.52	1.5	1.15	1.7	4.08	3.29
56776	FMN2	1.22	1.76	1.5	1.87	2.65	2.88
56886	UGGT1	9.27	9.23	6.88	9.26	18.96	17.79
56898	BDH2	18.63	17.83	17.17	10.43	7.92	6.96
56905	C15orf39	4.05	3.9	3.49	6.13	7.13	7.71
56911	MAP3K7CL	34.04	38.05	29.64	11.34	6.26	6.04
56925	LXN	19.25	29.06	24.82	38	58.13	55.92
56937	PMEPA1	8.9	9.06	8.7	5.18	4.72	4.86
56944	OLFML3	178.51	142.7	171.98	113.53	98.28	107.58
56948	SDR39U1	27.83	26.16	20.75	17.07	13.28	11.99
56965	PARP6	15.93	20.31	17.45	9.47	10.84	9.7
56986	DTWD1	15.51	22.13	19.03	9.08	7.42	6.11
56992	KIF15	0.11	0.17	0.23	0.76	1.49	1.37
57082	KNL1	0.01	0.12	0.07	0.44	1.63	1.31
57190	SELENON	32.45	29.75	30.8	49.41	52.34	56.34
57222	ERGIC1	45.74	54.93	73.27	77	99.03	100.36
5725	PTBP1	35.29	31.79	42.08	38.53	94.42	93.61
573	BAG1	7.02	6.32	5	3.38	3.71	3.52
5730	PTGDS	31.91	23.7	18.3	3.17	0.92	1.54
57326	PBXIP1	63.72	64.36	57.88	38.04	26.3	27.96
57396	CLK4	3.26	3.16	2.28	1.09	1.28	1.24
57405	SPC25	1.34	1.71	0.99	4.15	5.5	4.61
57449	PLEKHG5	6.79	6.99	6.94	11.17	9.62	9.9
57451	TENM2	0.59	0.65	0.85	0.94	1.35	1.45
57472	CNOT6	3.37	4.75	3.81	2.71	2.37	2.33
57479	PRR12	2.03	2.48	2.38	3.03	4.12	3.88
57486	NLN	5.95	5.29	5.85	7.86	12	12.13
57505	AARS2	2.02	1.8	1.95	2.58	2.85	3.03
57521	RPTOR	5.13	3.94	4.58	5.79	8.02	7.78
57552	NCEH1	1.25	2.39	2.98	2.44	7.6	7.79
57553	MICAL3	3.27	2.65	2.73	4.41	4.87	4.64
57587	CFAP97	3.12	2.07	3.18	3.06	8.74	9.1
57593	EBF4	3.27	3.54	4.2	0.98	0.69	1.01
57597	BAHCC1	1	1.18	1.32	1.54	2.63	2.54
57605	PITPNM2	1.13	1.29	1.22	1.43	2.91	2.71
57619	SHROOM3	1.22	1.37	1.89	1.88	3.01	2.76
57648	KIAA1522	4.83	4.15	5.49	5.89	4.4	4.36
57650	CIP2A	0.41	0.66	0.51	1.59	3.2	3
57661	PHRF1	4.19	5.07	5.37	6.48	9.87	9.8
57665	RDH14	16.86	16.42	16.11	11.65	9.91	9.69
57707	MEAK7	7.86	7.41	9.13	10.99	16.27	17.19
5771	PTPN2	14.69	16	12.42	9.23	8.33	7.36
57719	ANO8	1.41	1.54	1.91	2.43	2.32	2.63
57722	IGDCC4	2.11	2.11	2.17	1.15	1.07	1.36
57728	WDR19	6.09	9.02	6.71	4.01	3.54	2.93
578	BAK1	9.63	9.5	10.78	13.28	12.92	13.88
5792	PTPRF	14.91	18.39	23.21	24.37	51.56	51.51
5794	PTPRH	0.86	1.23	1.14	2.19	1.72	1.53
5795	PTPRJ	2.98	3.56	3.62	5.13	8.64	7.57
580	BARD1	0.48	0.64	0.58	0.81	0.83	0.97
58155	PTBP2	6.58	11.65	7.69	4.48	4.76	4.33
5817	PVR	19.32	12.23	15.21	29.51	37.46	40.63
5829	PXN	38.17	37.52	41.54	47.27	55.34	51.75
5834	PYGB	31.64	25.4	31.3	35.59	49.25	49.04
58505	OSTC	326.13	372.71	368.53	249	194.3	195.33
58509	CACTIN	4.88	4.48	4.62	5.76	7.64	7.96
58525	WIZ	9.46	10.57	11.06	12.16	16.42	16.82
5872	RAB13	308.42	297.68	266.52	204.61	106.86	118.16
5888	RAD51	1.19	1.21	1.22	2.75	3.31	2.88
5900	RALGDS	9.68	10.21	10.34	13.26	14.25	13.41
5915	RARB	0.23	0.58	0.41	0.61	1.57	1.13
5933	RBL1	0.21	0.38	0.25	0.37	1.38	1.2
59339	PLEKHA2	3.69	3.42	3.01	6.52	7.16	7.93
5983	RFC3	0.53	0.75	1.08	1.29	5.5	4.83
5997	RGS2	58.7	195.91	168.68	15.99	29.91	34.77
5999	RGS4	24.3	41.03	38.83	75.09	149.35	142.31
6038	RNASE4	18.67	23.18	23.59	14.14	11.07	12.45
60468	BACH2	0.69	0.88	0.79	0.23	0.26	0.37
6051	RNPEP	32.77	28.01	29.23	45.19	37.34	35.18
60677	CELF6	0.38	0.34	0.37	0.09	0.05	0.06
6166	RPL36AL	1011.25	989.97	885	606.5	320.7	326.66
6191	RPS4X	1640.25	1725.42	1494.01	1069.73	650.09	605.87
6240	RRM1	7.95	8.81	8.54	11.21	19.04	18.55
6241	RRM2	0.21	0.84	0.52	7.52	17.76	16.82
6288	SAA1	44.95	109.52	98.51	7.71	3.61	5.7
6289	SAA2	2.77	22.74	15.21	0.18	1.36	0.78
6305	SBF1	8.19	7.28	8	11.14	15.87	16.48
6307	MSMO1	49.7	50.41	55.44	12.62	8.63	10.07
6311	ATXN2	7.65	8.81	9.86	11.29	13.22	12.95
6319	SCD	98.27	88.44	103.03	20.11	29.54	28.03
6352	CCL5	1.58	5.4	2.63	1.15	0.59	0.69
6354	CCL7	2.22	17.87	24.49	1.03	3.57	2.27
6364	CCL20	3.98	7.51	9.31	2.47	1.67	1.68
63876	PKNOX2	1.12	1.67	1.05	0.32	0.17	0.24
63908	NAPB	2.67	3.62	2.68	1.81	1.29	1.3
63910	SLC17A9	23.63	25.68	24.86	38.66	32.69	32.28
63922	CHTF18	2.74	1.47	1.8	3.3	3.18	2.76
63967	CLSPN	0.07	0.07	0.06	0.28	1.23	1.03
64061	TSPYL2	31.82	40.07	38.95	22.95	22.87	23.16
641	BLM	0.24	0.3	0.29	0.68	1.88	1.27
64105	CENPK	1.02	1.07	1.63	2.18	6.04	5.43
64121	RRAGC	15.32	16.9	18.23	8.01	10.56	12.06
64132	XYLT2	15.91	15.26	16.8	23.52	22.15	20.38
64151	NCAPG	0.44	0.71	0.47	3.73	4.23	4.39
64220	STRA6	2.63	3.35	3.99	13.42	11.01	11.17
64283	ARHGEF28	11.06	10.75	14.56	6.56	6.41	6.27
643314	KIAA0754	0.22	0.25	0.21	0.08	3.75	2.62
643911	CRNDE	21.58	30.34	23.56	14.06	9.33	9.43
64393	ZMAT3	15.31	10.96	8.53	6.49	6.08	5.81
644353	ZCCHC18	0.81	0.53	0.6	0.29	0.2	0.19
64718	UNKL	1.6	1.18	1.75	2.55	2.88	2.26
64744	SMAP2	8.06	9.87	9.54	11.39	16.08	14.23
64776	C11orf1	22.28	21.91	19.13	13.91	7.87	5.95
64785	GINS3	0.56	0.74	0.69	0.66	3.13	2.43
64793	CEP85	1.37	1.59	1.42	2.34	1.96	1.78
6483	ST3GAL2	4.39	4.02	4.15	5.89	8.47	8.83
64858	DCLRE1B	0.61	0.73	1.03	1.11	2.59	2.23
64901	RANBP17	5.66	4.77	4.82	2.67	2.32	2.67
6491	STIL	0.21	0.15	0.33	0.58	2.73	2.37
64946	CENPH	1.18	1.55	1.69	6.71	7.86	8.4
6498	SKIL	12.76	25.08	15.73	8.54	9.27	7.95
6499	SKIV2L	9.09	7.28	8.72	11.03	12.71	11.96
65061	CDK15	3.54	3.16	2.7	4.73	6.29	5.72
6507	SLC1A3	1.41	3.14	2.35	0.65	0.55	0.41
6513	SLC2A1	62.58	72.86	77.42	119.22	180.84	175.17
651746	ANKRD33B	0.38	0.24	0.24	0.55	0.66	1.09
653820	FAM72B	0.34	0.47	0.57	0.73	1.16	0.99
6546	SLC8A1	1.4	2.21	2.24	3.01	5.9	6.34
6567	SLC16A2	5.96	5.96	5.2	6.81	8.34	8.5
6574	SLC20A1	64.56	81.35	86.96	48.79	47.42	41.94
6575	SLC20A2	26.6	21.72	27.77	14.75	14.66	14.77
6583	SLC22A4	7.23	9.34	7.51	3.35	3.1	3.27
6591	SNAI2	7.97	15.37	21.35	13.65	61.45	58.99
6596	HLTF	1.8	2.34	2.23	3.59	4.39	5.15
65997	RASL11B	0.36	1.68	1.05	0.03	0.07	0
6611	SMS	65.35	89.04	77.27	94.6	120.94	115.36
6628	SNRPB	90.54	101.33	118.73	129.69	144.16	145.49
664	BNIP3	27.87	67.82	58.8	85.44	130.01	131.14
6652	SORD	3.6	4.54	4.4	5.12	7.04	7.12
6659	SOX4	18.26	15.6	14.19	5.89	6.48	7.42
6664	SOX11	4.57	3.89	3.25	2.05	1.23	1.34
6711	SPTBN1	26.37	28.77	31.24	29.18	70.68	66.6
672	BRCA1	0.28	0.36	0.18	0.53	1.3	1.35
6721	SREBF2	25.59	22.92	24.62	10.27	11.82	11.35
6728	SRP19	47.04	44.37	42.33	32.87	26.84	26.89
6738	RO60	7.12	9.93	7.79	5.15	4.86	4.66
675	BRCA2	0.1	0.22	0.18	0.25	0.52	0.48
6764	DENND2B	43.58	39.05	38.19	24.6	21.86	21.48
6767	ST13	87.79	92.89	93.16	67.96	66.22	70.51
677	ZFP36L1	32.88	48.92	44.74	23.81	27.25	28.01
6790	AURKA	0.95	2.11	1.71	8.05	12.91	11.51
6812	STXBP1	8.73	8.48	9.57	10.82	12.52	12.76
6839	SUV39H1	1.52	1.37	1.54	2.49	3.9	4.21
6867	TACC1	6.87	8.14	7.51	8.78	13.68	12.84
6884	TAF13	8.8	12.07	13.17	15.27	35.08	32.96
6929	TCF3	16.05	18.15	16.89	21.79	25.75	26.47
6941	TCF19	0.91	0.64	0.86	2.36	5.07	5.02
6948	TCN2	4.06	3.33	3.73	1.65	2.09	2.09
699	BUB1	0.07	0.37	0.32	3.38	8.88	8.05
701	BUB1B	0.13	0.28	0.25	2.3	5.34	5.69
7037	TFRC	18.86	21.01	25.5	26.23	58.06	51.75
7046	TGFBR1	22.94	28.1	23.05	16.79	13.01	14.69
7050	TGIF1	26.41	40.33	38.1	20.08	20.35	19.01
7064	THOP1	5.71	3.78	3.72	7.99	7.23	7.67
7067	THRA	8.42	6.48	8.04	8.97	9.17	9.97
7072	TIA1	12.89	15.32	15.35	9.61	13.01	12.69
7076	TIMP1	3956.36	5253.7	4035.96	2887.42	1507.8	1485.69
708	C1QBP	59.17	53.68	53.24	71.34	87.55	86.84
7083	TK1	1.44	3.47	2.4	37.63	33.27	35.61
7086	TKT	107.44	82.63	93.77	153.6	132.7	144.1
7088	TLE1	2.45	3.71	3.57	3.21	9.02	8.39
7094	TLN1	82.63	60.67	68.76	107.16	144.34	142.75
7105	TSPAN6	13.81	19.56	18.17	7.5	8.44	7.57
7107	GPR137B	8.12	11.01	11.95	5.38	5	5.68
7139	TNNT2	3.02	0.2	0.26	0.07	0	0.07
7145	TNS1	20.43	23.12	22.18	29.58	60.63	54.18
715	C1R	71.04	251.67	213.95	50.87	62.64	63.87
7153	TOP2A	0.32	0.69	0.4	6.19	16.69	16.2
716	C1S	118.45	152.64	200.72	60.37	37.23	46.97
7167	TPI1	391.18	454.51	469.54	1074.94	707.81	724.92
7170	TPM3	73.7	88.64	90.98	100.46	153.61	161.37
7178	TPT1	761.14	784.75	752.95	525.78	321.55	326.66
7181	NR2C1	9.56	12.02	10.57	7.67	6.8	6.02
7204	TRIO	6.08	8.85	9.49	7.41	27.63	22.61
721	C4B	0.14	0.15	0.2	0	0	0
726	CAPN5	5.11	4.63	6.17	8.68	10.18	10.37
7272	TTK	0.1	0.43	0.15	2.67	5.17	5.37
727909	GOLGA8Q	0	0.06	0	0	0.86	1.02
728537	C2orf92	0.84	1.18	0.88	0.07	0.2	0.11
729438	CASTOR2	11.78	6.42	6.44	4.79	2.83	2.67
729533	FAM72A	0.41	0.79	0.49	1.06	0.95	0.91
7298	TYMS	6.99	4.93	4.82	11.15	24.42	24.36
7320	UBE2B	39.01	46.53	40.53	25.79	18.7	19.3
7352	UCP3	0.7	0.5	0.56	0.09	0.06	0.06
7408	VASP	46.06	47.6	50.12	81.39	90.75	91.78
7416	VDAC1	80.4	101.07	114.41	126.02	152.5	156.12
7436	VLDLR	3.58	3.86	3.9	4.85	5.61	5.58
7439	BEST1	5.79	10.66	8.22	3.56	3.28	2.85
7443	VRK1	3.64	4.96	4.87	5.76	7.99	8.33
7458	EIF4H	105.9	104.09	110.17	124.95	140.41	147.27
7468	NSD2	4.1	4.24	4.56	7.86	11.75	10.7
747	DAGLA	0.61	0.61	0.84	0.83	1.57	1.86
7472	WNT2	4.42	1.26	1.26	0.56	0.25	0.33
7533	YWHAH	63.48	58.74	70.87	96.23	91.18	102.96
7556	ZNF10	2.04	2.6	2.21	0.86	0.94	1.07
7627	ZNF75A	8.87	11.5	9.68	5.93	4.13	3.9
7637	ZNF84	2.79	4.01	3.58	1.75	1.97	2.25
768211	RELL1	6.4	9.62	6.97	4.66	2.89	2.5
7700	ZNF141	1.52	1.41	1.09	0.78	0.57	0.43
771	CA12	3.02	7.57	8.24	15.87	23.92	22.87
7739	ZNF185	5.98	5.33	4.34	6.19	10.17	9.53
7748	ZNF195	5.55	6.89	5.15	3.57	3.36	3.32
7791	ZYX	201.78	162.87	210.02	256.68	264.57	276.21
7844	RNF103	15.86	20.12	18.41	12.31	9.41	9.07
7857	SCG2	3.49	11.56	7.26	1.16	2.59	1.98
7881	KCNAB1	1.01	1.29	0.78	0.43	0.51	0.4
78999	LRFN4	7.91	7.92	6.29	10.81	12.11	11.76
790	CAD	6.71	4.87	5.37	6.87	9.45	8.82
79019	CENPM	0.97	0.53	0.95	4.75	6.46	5.66
79026	AHNAK	38.08	48.7	50.18	46.24	102.33	92.3
7903	ST8SIA4	4.96	5.98	5.66	3.5	3.74	4.69
79048	SECISBP2	7.79	9.33	8.97	5.57	6.3	5.66
79090	TRAPPC6A	18.26	14.64	12.83	9.18	2.88	4.3
79143	MBOAT7	40.53	46.27	51.74	66.03	61.87	62.99
7916	PRRC2A	14.58	14.22	15.74	21.64	36.8	37.31
79161	TMEM243	27.1	35.48	28.44	20.54	14.13	15.12
79165	LENG1	11.25	10.57	10.35	6.39	4.54	5.13
79172	CENPO	2.23	2.11	2.46	2.64	4.68	3.99
79180	EFHD2	30.12	36.08	31.75	42.97	43.3	40.42
79365	BHLHE41	5.7	6.13	6.11	7.87	12.8	12.63
794	CALB2	7.34	16.91	12.96	0.95	2.87	2.1
79567	RIPOR1	15.6	15.39	17.24	19.65	21.2	21.59
79663	HSPBAP1	5.47	6.68	5.21	2.74	1.53	1.28
79682	CENPU	0.56	1.25	0.55	2.57	4.41	5.09
79692	ZNF322	3.52	3.62	2.81	2.28	1.71	1.75
79709	COLGALT1	70	55.75	51.88	77.98	84.15	80.57
79711	IPO4	6.41	4.58	4.77	6.5	11.89	10.47
79712	GTDC1	11.36	11.56	10.99	8.46	6.19	6.53
79729	SH3D21	2.52	2.63	2.81	5.37	7.84	6.6
79733	E2F8	0	0.06	0	0.15	0.4	0.46
79758	DHRS12	10.82	6.93	7.18	3.77	2.97	2.23
79801	SHCBP1	0.11	0.29	0.14	2.11	4.8	4.76
79819	DNAI4	1.05	1.62	0.97	0.44	0.52	0.55
7984	ARHGEF5	1.12	1.14	1.36	1.59	2.29	2.37
79848	CSPP1	2.98	2.31	2.33	1.49	1.68	1.53
79866	BORA	0.58	0.71	1.09	1.61	2.34	1.79
79912	PYROXD1	8.06	10.86	8.48	4.06	4.83	4.77
79915	ATAD5	0.19	0.18	0.19	0.27	0.63	0.6
79918	SETD6	3.98	3.71	2.96	2.32	1.58	1.79
79957	PAQR6	1.3	1.74	1.49	0.6	0.38	0.44
79968	WDR76	0.21	0.2	0.28	0.39	1.86	1.44
79987	SVEP1	4.11	1.88	1.73	0.67	0.99	0.85
80114	BICC1	2.43	2.61	2.71	1.78	1.31	1.42
80174	DBF4B	1.2	0.79	1.07	2.3	3.14	2.47
80179	MYO19	6.13	7.15	7.38	7.95	10.14	10.91
8019	BRD3	1.12	1.21	1.28	1.48	4.4	4.28
80310	PDGFD	0.86	1.82	1.16	0.18	0.47	0.4
80325	ABTB1	13.37	14.88	11.59	9.16	4.29	4.29
80346	REEP4	13.37	11.76	12.06	22.91	18.93	19.95
8061	FOSL1	30.43	33.32	30.62	51.67	88.18	75.73
80727	TTYH3	32.84	34.24	42.41	47.75	81.37	86.87
80765	STARD5	3.33	3.88	2.79	1.75	1.28	1.35
808	CALM3	75.07	67.96	74.01	135.47	114.32	131.14
81035	COLEC12	1.78	5.3	3.97	4.94	24.47	23.33
811	CALR	801.6	666.14	774.76	1231.69	1064.62	1119.26
8140	SLC7A5	40.44	64.23	40.53	62.25	117.65	101.96
815	CAMK2A	0.31	0.32	0.36	0.93	0.85	0.67
81602	CDADC1	3.13	3.12	2.14	1.75	1.1	1.27
81610	FAM83D	0.19	0.28	0.59	2.41	7.49	7.77
81611	ANP32E	12.43	14.25	11.02	17.99	18.32	18.68
81620	CDT1	0.4	0.71	0.79	2.28	4.49	4.41
81624	DIAPH3	5.54	4.04	3.92	7.34	10.11	9.32
81631	MAP1LC3B	102.63	138.89	127.86	76.24	73.29	71.21
81788	NUAK2	2.4	1.13	1.15	3.52	4.87	5.31
81847	RNF146	13.6	18.25	16.05	9.58	8.03	7.61
81876	RAB1B	70.65	78.23	80.23	108.89	111.23	110.99
81930	KIF18A	1.16	1.12	0.95	3.59	4.7	3.36
8202	NCOA3	1.62	2.14	2.66	2.24	6.97	6.37
8204	NRIP1	4.36	5.56	5.49	4.85	15.25	14.13
8208	CHAF1B	1.58	1.77	1.72	2.46	4.81	4.05
823	CAPN1	46.23	39.25	37.01	67.88	66.53	68.68
8233	ZRSR2	15.41	19.73	15.12	10.42	5.52	6.58
825	CAPN3	2.71	2.31	1.36	0.67	0.11	0.21
8318	CDC45	0.07	0.77	0.66	2.79	5.58	4.83
83452	RAB33B	4.16	4.51	3.56	2.5	2.66	2.42
83461	CDCA3	0.46	0.69	0.54	4	6.59	7.17
83468	GLT8D2	40.71	44.71	36.31	26.7	22.81	23.24
83480	PUS3	9.71	9.93	8.74	6.57	3.58	4.09
83540	NUF2	0.15	0.69	0.26	4.05	6.38	5.96
83608	C18orf21	33.14	33.28	30.42	22.89	15.76	16.54
83660	TLN2	1.84	1.26	1.25	1.82	3.1	3.09
83699	SH3BGRL2	0.53	0.66	0.48	0.29	0.14	0.18
83716	CRISPLD2	2.05	7.44	4.08	3.79	35.45	23.19
83719	YPEL3	90.99	92.12	69.85	52.64	19.96	21.98
83879	CDCA7	0.49	0.57	0.64	1.85	3.65	3.63
83903	HASPIN	0.04	0.05	0.11	0.25	0.64	0.63
83931	STK40	5.76	6.98	7.12	8.07	9.97	10.08
83959	SLC4A11	1.15	1	0.76	0.47	0.41	0.27
83990	BRIP1	1.33	1.32	1.34	2.37	2.8	2.68
84057	MND1	0.75	0.7	0.5	4.87	2.88	3.32
84074	QRICH2	1.96	2.11	1.47	1.06	0.7	0.58
84187	TMEM164	0.53	1.08	1.61	1.47	4.29	3.69
84245	MRI1	4.86	4.14	5.15	6.79	7.46	7.32
84251	SGIP1	10.97	11.15	9.64	4.25	2.55	3.51
84267	C9orf64	1.89	2.48	2.33	2.77	4.93	3.73
84293	PRXL2A	6.23	3.24	3.44	1.64	0.73	0.86
84296	GINS4	0.47	0.4	0.24	1.04	2.51	2.07
8438	RAD54L	0.19	0.36	0.27	1.39	1.35	1.23
84513	PLPP5	42.59	36.74	36.86	26.83	25.85	22.72
84515	MCM8	0.53	0.7	0.64	0.94	2.6	2.04
84527	ZNF559	3.56	5.04	3.6	2.11	2.13	1.87
8458	TTF2	0.5	0.59	0.64	0.76	1.57	1.43
84623	KIRREL3	1.3	1.42	1.49	2.52	1.9	2.3
84627	ZNF469	1.94	2.29	1.85	1.97	6.59	6.07
84629	TNRC18	4.76	5.4	6	5.69	13.95	13.52
84722	PSRC1	1.72	2.64	2	7.76	5.17	4.34
84790	TUBA1C	243.72	216.02	228.41	397.62	392.1	413.75
84823	LMNB2	4.62	4.87	5.23	10.63	21.07	21.3
84869	CBR4	4.82	5.71	5.61	3.38	3.2	4.02
84870	RSPO3	0.48	0.57	0.47	0.08	0.17	0.06
84901	NFATC2IP	3.2	2.58	2.78	3.65	5.83	5.17
84913	ATOH8	1	0.59	0.55	3.24	3.08	2.83
84969	TOX2	7.87	9.71	9.05	16.92	15.53	12.79
85004	RERG	0.12	0.3	0.22	0	0	0
85025	TMEM60	21.23	25.19	22.65	12.09	10.29	9.28
8506	CNTNAP1	7.91	6.43	9.26	15.83	16.61	19.15
8522	GAS7	0.92	0.36	0.41	0.09	0.06	0.07
85236	H2BC12	60.24	44.81	40.29	32.07	17.44	20.96
85352	SHISAL1	0.43	0.64	0.71	0.67	1.68	1.76
85360	SYDE1	19.91	16.49	18.34	21.33	27.34	28.65
85409	NKD2	0.35	1.18	0.76	0	0	0
85440	DOCK7	2.94	5.01	5.97	4.27	19.44	16.25
85480	TSLP	14.71	22.53	15.81	10.31	8.49	5.87
857	CAV1	99.15	114.5	99.63	144.56	201.37	190.32
8570	KHSRP	17.91	16.43	18.89	21.42	34.72	37.05
8609	KLF7	4.81	7.17	6.14	7.39	29.18	24.93
861	RUNX1	19.83	30.13	25.7	14.18	14.29	13.51
8614	STC2	149.91	142.36	158.42	307.07	205.45	242.39
8637	EIF4EBP3	17.79	11.71	9.91	5.93	1.05	1.07
8641	PCDHGB4	1.82	0.83	1.35	2.26	2.49	3.61
8663	EIF3C	35.38	46.67	61.64	69.98	140.75	146.24
867	CBL	0.16	0.34	0.56	0.42	2.77	2.56
8681	JMJD7-PLA2G4B	0.06	0.24	0.24	0.37	0.71	1.15
8693	GALNT4	0	0	0	0.08	1.59	2.3
87	ACTN1	259.5	248.58	296.11	376.06	513.4	509.46
8710	SERPINB7	1.18	1.69	1.98	2.37	3.21	3.73
8722	CTSF	31.64	28.41	30.61	14.07	6.93	8.17
8727	CTNNAL1	17.91	14.26	14.28	21.3	23.6	21.34
8728	ADAM19	63.76	35.6	53	91.19	84.56	93.28
8729	GBF1	20.31	21.08	21.56	25.41	25.79	24.75
8754	ADAM9	44.4	66.51	70.6	67.87	189.67	179.12
8804	CREG1	17.36	18.22	16.62	10.68	12.63	11.65
8812	CCNK	14.72	14.88	15.45	17.66	25.35	26.35
8836	GGH	17.98	17.09	17.73	27.33	28.12	28.43
8844	KSR1	5.7	7.5	6.78	8.72	8.88	9.48
88455	ANKRD13A	10.56	14.68	16.64	16	30.59	28.68
8853	ASAP2	0.87	2.44	2.99	1.91	17.34	13.66
8878	SQSTM1	250.66	286.46	297.85	142.73	160.14	164.88
8880	FUBP1	13.85	17.2	16.23	17.85	29.93	29.1
890	CCNA2	1.27	2.06	1.22	8.6	18.66	16.46
891	CCNB1	2.32	3.31	2.89	20.77	32.97	30.54
8914	TIMELESS	0.55	0.73	0.77	1.22	3.79	3.06
8925	HERC1	1.34	1.5	1.59	1.61	3.54	2.93
896	CCND3	6.57	9.2	10.25	16.5	16.55	18.51
89839	ARHGAP11B	0.09	0.14	0.15	0.14	1.6	1.14
8986	RPS6KA4	6.68	5.5	6.73	9.58	11.63	11.58
899	CCNF	1.12	0.65	0.74	2.39	2.12	1.94
89958	SAPCD2	0.19	0.1	0.03	1.96	2.76	2.68
8997	KALRN	0.62	0.53	0.58	0.57	0.94	0.91
901	CCNG2	12.71	17.7	16.13	7.79	9.94	9.64
90355	MACIR	6.23	4.59	4.64	6.78	9.53	8.85
90381	TICRR	0.14	0.23	0.15	0.45	0.81	0.66
90417	KNSTRN	4.43	5.04	3.76	8.16	11.17	9.42
90427	BMF	0.97	2.7	2.38	0.46	0.2	0.09
90441	ZNF622	36.07	32.47	30.42	22.45	19.11	20.73
9055	PRC1	0.97	1.76	1.21	10.22	24.7	24.52
90634	N4BP2L1	2.26	1.48	1.84	0.64	0.31	0.25
90637	ZFAND2A	45.46	39.22	42.6	28.33	22.53	24.49
9066	SYT7	0.57	0.46	0.58	0.12	0.22	0.27
90701	SEC11C	36.07	37.16	27.66	22.04	19.41	18.74
90799	CEP95	7.93	10.04	8.84	5.74	5.2	5.14
9088	PKMYT1	0.07	0.3	0.14	2.73	3.83	4.61
9122	SLC16A4	4.24	5.09	5.15	7.33	7.93	7.22
9123	SLC16A3	128.15	130.93	143.35	240.07	188.72	202.05
9133	CCNB2	1	2.24	1.83	15.85	22.42	25.68
9134	CCNE2	0	0	0	0.02	1.13	0.79
9156	EXO1	0.15	0.23	0.15	1.1	1.38	1.33
9159	PCSK7	2.1	2.98	3.88	4.5	10.7	9.96
91603	ZNF830	4.98	5.27	4.97	3.49	2.24	2.78
91624	NEXN	70.8	74.52	57.16	37.38	40.75	41.9
9188	DDX21	10.68	11.45	10.41	10.25	31.77	30.24
92	ACVR2A	2.02	2.92	2.41	1.48	0.69	0.89
9208	LRRFIP1	23.94	31.92	27.93	37.79	49.81	45.38
92092	ZC3HAV1L	2.81	3.47	2.32	1.81	1.46	1.45
9212	AURKB	0.88	1.95	1.8	16.84	14.67	13.41
92154	MTSS2	7.65	5.69	7.44	11.57	10.94	12.07
9232	PTTG1	28.58	42.59	37.28	122.79	152.1	150.01
92482	BBIP1	12.58	13.61	12.32	8.76	6.73	6.3
9253	NUMBL	11.28	10.63	11.31	16.58	14.54	13.63
9266	CYTH2	31.77	34.48	33.71	24.06	27.67	27.34
9270	ITGB1BP1	34.08	37.11	31.35	33.83	31.32	29.57
9289	ADGRG1	0.31	0.54	0.58	0.64	2.27	2.08
92949	ADAMTSL1	6.99	4.3	5.73	11.57	15.91	15.52
93129	ORAI3	13.89	15.84	15.22	10.16	8.04	7.99
9315	NREP	170.46	218.99	183.22	275.18	276.38	282.61
9319	TRIP13	1.04	1.27	1.34	4.74	11.73	11.37
93380	MMGT1	7.51	7.45	7.34	5.06	5.26	5.04
9349	RPL23	685.48	564.41	529.4	388.41	191.84	197.36
9353	SLIT2	3.29	3.17	2.9	3.23	7.76	6.34
9401	RECQL4	1.56	0.78	0.78	1.98	2.5	2.17
94032	CAMK2N2	3.48	2.84	2.54	0.81	0.57	0.62
94101	ORMDL1	29.76	34.51	26.68	18.68	15.14	14.32
9414	TJP2	1.46	1.61	1.69	3.06	9.97	8.84
9415	FADS2	79.05	67.9	113.38	37.95	40.2	44.51
94241	TP53INP1	4.29	5.72	5.04	1.81	2.48	1.9
9445	ITM2B	40.05	57.03	48.92	30.88	28.98	29.56
9475	ROCK2	0.42	1.36	1.39	1.01	7.09	7.1
9493	KIF23	2.16	2.66	3.28	6.7	14.97	15.38
9500	MAGED1	159.52	153.02	180.35	201.57	249.02	265.92
9528	TMEM59	41.41	51.38	58.04	33.19	37.63	38.72
9531	BAG3	32.62	36.85	36.98	44.92	47.84	49.77
9541	CIR1	46.19	48.47	38.23	28.73	19.19	16.62
9552	SPAG7	119.3	139.49	102.39	71.49	54.31	49.65
9559	VPS26A	15.01	17.7	16.16	10.66	10.59	9.73
9564	BCAR1	20.86	21.62	23.59	31.67	49.44	51.42
9567	GTPBP1	5.89	7.02	7.11	8.96	9.02	10.49
9578	CDC42BPB	9.79	9.79	12.55	11.06	27.41	25.71
9582	APOBEC3B	0.25	0.35	0.21	5.87	4.72	6.43
9585	KIF20B	0.35	0.57	0.34	1.44	3.02	2.88
9601	PDIA4	67.37	63.99	71.05	119.8	168.01	168.77
9612	NCOR2	14.24	13.33	12.76	16.01	26.53	26.58
9630	GNA14	2.79	5.1	3.33	1.44	1.51	1.27
9647	PPM1F	4.93	4.8	6.15	5.93	10.84	10.63
9656	MDC1	3.84	3.4	3.65	3.98	7.68	7.19
9665	MARF1	6.49	6.65	5.46	3.87	4.42	4.06
9668	ZNF432	4.05	4.97	4.74	2.86	2.64	2.78
9672	SDC3	32.06	25.27	25.03	35.24	40.63	42.91
9700	ESPL1	0.05	0.17	0.12	0.41	1.28	1.14
9703	KIAA0100	9.52	7.87	10.19	9.85	21.22	20.07
9725	TMEM63A	3.35	2.8	3.64	4.44	5.69	5.52
9735	KNTC1	1.57	1.94	1.4	2.12	3.46	2.67
9754	STARD8	0.18	0.14	0.28	0.5	0.98	0.95
9758	FRMPD4	0.27	0.14	0.2	0.34	0.52	0.56
976	ADGRE5	7.01	7.12	9.02	10.64	13.28	12.46
9761	MLEC	20.12	19.84	21.45	23.37	26.43	26.98
9768	PCLAF	0.28	1.58	0.67	5.19	8.34	7.72
9780	PIEZO1	15.39	12.88	13.73	21.14	42.76	39.66
9787	DLGAP5	0	0.31	0.15	4.69	10.13	9.11
9793	CKAP5	6.29	7.87	8.7	9.37	18.48	17.14
9818	NUP58	3.18	3.88	4.24	4.06	9.91	9.56
9824	ARHGAP11A	0.4	1.04	0.61	1.9	6.79	5.7
9828	ARHGEF17	13.45	11.39	11.53	14.36	15.15	14.38
983	CDK1	0.23	0.9	0.68	5.55	12.1	10.65
9833	MELK	1.62	2.73	2.94	5.33	10.13	9.56
9837	GINS1	0.26	0.2	0.19	0.76	0.64	0.95
9865	TRIL	0.99	0.31	0.56	0.09	0.11	0.06
987	LRBA	5.29	4.62	5.14	5.55	5.8	6.1
9871	SEC24D	16.1	26.45	34.08	25.16	86.81	79.22
9875	URB1	1.5	1.31	1.23	1.46	4.04	3.25
990	CDC6	0.31	0.33	0.29	0.99	3.04	2.45
9908	G3BP2	12.7	13.84	16.48	15.35	34.52	34.66
991	CDC20	0.93	1.43	2.02	32.04	42.53	40.46
9918	NCAPD2	4.64	5.01	5.04	9.73	19.99	17.83
9928	KIF14	0	0.04	0.06	0.36	1.96	1.34
993	CDC25A	0.45	0.56	0.3	0.65	1.39	1.1
9936	CD302	0.41	0.71	0.58	1.17	1.38	1.45
994	CDC25B	9.28	10.67	8.62	13.02	15.25	15.16
9948	WDR1	248.54	211.47	210.48	300.34	293.45	295.05
995	CDC25C	0.26	0.17	0.13	2.1	2.71	2.61
9976	CLEC2B	0.41	0.82	0.54	0.03	0.09	0.16
9980	DOP1B	1.22	1.74	1.42	2.38	5.26	4.15
