# Supplementary material for: Systematic comparation of the biological and transcriptomic landscapes of human amniotic mesenchymal stem cells under serum-containing and serum-free conditions
Source: Stem Cell Res Ther. 2022 Oct 4;13:490. doi: 10.1186/s13287-022-03179-2 (PMC9530421; doi:10.1186/s13287-022-03179-2)
Supplement: Supplementary file 7 — Additional file 7. Table S5. Genetic variations in hAMSCs under SC and SF conditions. [file 13287_2022_3179_MOESM7_ESM.xlsx]

## Sheet: Sheet1
Additional Table S5 Genetic variations in hAMSCs under SC and SF conditions
Gene ID	Chr	Strand	longExonStart	longExonEnd	shortExonStart	shortExonEnd	flankingExonStart	flankingExonEnd	IC	SC	Inclusion Level
5721	chr14	-	24100000	24100000	24100000	24100000	24100000	24100000	6	99	0.032
85013	chr4	-	4235541	4236256	4235541	4236254	4237826	4237935	24	1	0.959
55291	chr11	+	68600000	68600000	68600000	68600000	68600000	68600000	1	8	0.094
51596	chr6	-	33400000	33400000	33400000	33400000	33400000	33400000	38	25	0.456
79142	chr17	-	7235929	7236767	7235929	7236566	7237384	7237477	298	12	0.914
23647	chr11	-	6479139	6479357	6479139	6479210	6479971	6480068	1	2	0.201
54998	chr1	-	1373999	1374590	1373999	1374445	1374704	1374790	16	559	0.014
7408	chr19	+	45500000	45500000	45500000	45500000	45500000	45500000	95	14	0.869
51667	chr7	+	151000000	151000000	151000000	151000000	151000000	151000000	39	3	0.927
93185	chr1	-	160000000	160000000	160000000	160000000	160000000	160000000	24	261	0.074
57696	chr12	+	124000000	124000000	124000000	124000000	124000000	124000000	7	4	0.55
23102	chr15	-	78000000	78000000	78000000	78000000	78000000	78000000	16	1	0.922
25794	chr17	+	81500000	81500000	81500000	81500000	81500000	81500000	3	1	0.669
78987	chr3	+	9943889	9944095	9943901	9944095	9943380	9943515	3	4	0.41
58500	chr8	-	145000000	145000000	145000000	145000000	145000000	145000000	1	7	0.115
59307	chr11	-	405715	406538	405715	406059	406842	406993	264	1	0.984
8877	chr17	+	76400000	76400000	76400000	76400000	76400000	76400000	6	23	0.169
84971	chr19	+	10500000	10500000	10500000	10500000	10500000	10500000	5	1	0.77
51125	chr8	+	41500000	41500000	41500000	41500000	41500000	41500000	9	61	0.125
27434	chr7	-	44100000	44100000	44100000	44100000	44100000	44100000	6	4	0.525
25972	chr2	+	98600000	98600000	98600000	98600000	98600000	98600000	1	104	0.008
23014	chr12	-	117000000	117000000	117000000	117000000	117000000	117000000	1	2	0.305
54963	chr20	-	63900000	63900000	63900000	63900000	64000000	64000000	13	3	0.809
54963	chr20	-	63900000	63900000	63900000	63900000	63900000	63900000	5	1	0.761
110599588	chr2	+	190000000	190000000	190000000	190000000	190000000	190000000	40	4	0.884
79048	chr9	+	89300000	89300000	89300000	89300000	89300000	89300000	8	2	0.726
339487	chr1	-	32600000	32600000	32600000	32600000	32600000	32600000	25	84	0.192
81892	chr14	+	77700000	77700000	77700000	77700000	77700000	77700000	1077	18	0.983
81892	chr14	+	77700000	77700000	77700000	77700000	77700000	77700000	12	1077	0.01
28988	chr7	+	44100000	44100000	44100000	44100000	44100000	44100000	31	92	0.248
55274	chr6	-	170000000	170000000	170000000	170000000	170000000	170000000	5	2	0.706
83959	chr20	-	3229523	3229776	3229523	3229706	3230186	3230260	7	2	0.704
7755	chr16	+	3113348	3113487	3113416	3113487	3112585	3112682	8	5	0.523
8662	chr7	+	2380278	2380745	2380414	2380745	2379393	2379511	1186	21	0.967
2098	chr13	-	46800000	46800000	46800000	46800000	46800000	46800000	4	189	0.002
8662	chr7	+	2380180	2380745	2380278	2380745	2379393	2379511	204	304	0.288
10992	chr11	+	66100000	66100000	66100000	66100000	66100000	66100000	71	7	0.909
5829	chr12	-	120000000	120000000	120000000	120000000	120000000	120000000	6	9	0.253
5445	chr7	-	95400000	95400000	95400000	95400000	95400000	95400000	58	18	0.722
57666	chr12	+	133000000	133000000	133000000	133000000	133000000	133000000	1	3	0.246
84936	chr15	+	40800000	40800000	40800000	40800000	40800000	40800000	76	1	0.98
2130	chr22	+	29300000	29300000	29300000	29300000	29300000	29300000	4	36	0.004
6421	chr1	-	35200000	35200000	35200000	35200000	35200000	35200000	3585	62	0.562
7168	chr15	+	63100000	63100000	63100000	63100000	63100000	63100000	3112	3806	0.082
126119	chr19	-	50500000	50500000	50500000	50500000	50500000	50500000	7	3	0.696
6421	chr1	-	35200000	35200000	35200000	35200000	35200000	35200000	309	136	0.69
4833	chr16	+	400108	400754	400218	400754	399626	399739	21	1373	0.009
6419	chr3	+	4312897	4313761	4313646	4313761	4303303	4303526	15	8	0.237
23125	chr17	-	4981677	4981831	4981677	4981742	4982756	4982892	6	1	0.79
10084	chrX	+	48900000	48900000	48900000	48900000	48900000	48900000	14	1	0.932
79573	chr1	-	231000000	231000000	231000000	231000000	231000000	231000000	9	4	0.688
84798	chr19	-	50800000	50800000	50800000	50800000	50800000	50800000	7	2	0.752
2622	chr16	+	90000000	90000000	90000000	90000000	90000000	90000000	7	5	0.434
56917	chr19	-	47400000	47400000	47400000	47400000	47400000	47400000	12	9	0.498
51531	chr9	-	97900000	97900000	97900000	97900000	97900000	97900000	14	14	0.056
727957	chr8	+	144000000	144000000	144000000	144000000	144000000	144000000	111	2	0.981
26151	chr17	-	74800000	74800000	74800000	74800000	74800000	74800000	12	21	0.359
55125	chr18	+	13100000	13100000	13100000	13100000	13100000	13100000	6	1	0.855
27077	chr17	-	19300000	19300000	19300000	19300000	19300000	19300000	1	43	0.02
91442	chr19	+	33000000	33000000	33000000	33000000	33000000	33000000	2	2	0.419
93109	chr3	-	195000000	195000000	195000000	195000000	195000000	195000000	1	7	0.111
91746	chr4	-	68300000	68300000	68300000	68300000	68300000	68300000	2	4	0.301
3429	chr14	+	94100000	94100000	94100000	94100000	94100000	94100000	3	5	0.328
9862	chr17	-	40100000	40100000	40100000	40100000	40100000	40100000	1	1	0.466
9088	chr16	-	2973137	2973253	2973137	2973215	2973999	2974157	8	1	0.864
10362	chr19	+	3573902	3574586	3574382	3574586	3573691	3573800	97	74	0.237
641649	chr19	+	41400000	41400000	41400000	41400000	41400000	41400000	25	4	0.853
285753	chr6	+	109000000	109000000	109000000	109000000	109000000	109000000	1	21	0.034
92162	chr17	+	7855444	7856099	7855770	7856099	7855065	7855284	49	14	0.523
10658	chr11	-	47500000	47500000	47500000	47500000	47500000	47500000	227	2	0.903
10870	chr19	+	35900000	35900000	35900000	35900000	35900000	35900000	1	9	0.058
6811	chr11	-	62800000	62800000	62800000	62800000	62800000	62800000	3	94	0.025
955	chr20	+	25200000	25200000	25200000	25200000	25200000	25200000	13	16	0.387
145389	chr14	+	61100000	61100000	61100000	61100000	61100000	61100000	15	31	0.299
80212	chr12	-	124000000	124000000	124000000	124000000	124000000	124000000	21	1	0.952
2335	chr2	-	215000000	215000000	215000000	215000000	215000000	215000000	16899	672	0.88
3213	chr17	-	48600000	48600000	48600000	48600000	48600000	48600000	4	2	0.301
51393	chr17	+	16400000	16400000	16400000	16400000	16400000	16400000	52	18	0.739
3600	chr4	+	142000000	142000000	142000000	142000000	142000000	142000000	2	1	0.649
58487	chr11	-	85700000	85700000	85700000	85700000	85700000	85700000	14	5	0.298
23475	chr16	+	29700000	29700000	29700000	29700000	29700000	29700000	3	69	0.041
92715	chr9	-	138000000	138000000	138000000	138000000	138000000	138000000	3	27	0.064
83871	chr17	-	28700000	28700000	28700000	28700000	28700000	28700000	22	275	0.073
64412	chr20	+	23400000	23400000	23400000	23400000	23400000	23400000	4	5	0.379
9528	chr1	-	54000000	54000000	54000000	54000000	54000000	54000000	244	601	0.285
333	chr19	+	35900000	35900000	35900000	35900000	35900000	35900000	13	37	0.256
10450	chr1	+	39700000	39700000	39700000	39700000	39700000	39700000	85	2	0.812
54507	chr1	+	151000000	151000000	151000000	151000000	151000000	151000000	9	17	0.171
1211	chr9	+	36200000	36200000	36200000	36200000	36200000	36200000	1938	57	0.97
4802	chr1	+	40800000	40800000	40800000	40800000	40800000	40800000	115	5	0.958
4802	chr1	+	40800000	40800000	40800000	40800000	40800000	40800000	57	5	0.785
54778	chr15	+	59100000	59100000	59100000	59100000	59100000	59100000	3	4	0.392
79096	chr11	+	47200000	47200000	47200000	47200000	47200000	47200000	739	6	0.963
79096	chr11	+	47200000	47200000	47200000	47200000	47200000	47200000	790	6	0.966
10147	chr19	-	19000000	19000000	19000000	19000000	19000000	19000000	1140	34	0.646
54058	chr21	-	46300000	46300000	46300000	46300000	46300000	46300000	2	1	0.565
51257	chr19	+	8418536	8418807	8418538	8418807	8413304	8413420	2	1	0.664
5939	chr12	+	56600000	56600000	56600000	56600000	56600000	56600000	83	1	0.977
3159	chr6	+	34200000	34200000	34200000	34200000	34200000	34200000	158	1	0.994
51006	chr20	-	46400000	46400000	46400000	46400000	46400000	46400000	60	10	0.808
155066	chr7	+	150000000	150000000	150000000	150000000	150000000	150000000	164	2	0.94
1075	chr11	-	88300000	88300000	88300000	88300000	88300000	88300000	103	1	0.988
55695	chr7	-	73300000	73300000	73300000	73300000	73300000	73300000	98	2	0.979
9526	chr17	+	7586898	7587271	7587160	7587271	7586691	7586777	106	2	0.951
11329	chr6	-	36500000	36500000	36500000	36500000	36500000	36500000	5	5	0.495
25900	chr12	-	6548064	6548160	6548064	6548157	6548424	6548545	21	6	0.774
1890	chr22	-	50500000	50500000	50500000	50500000	50500000	50500000	10	46	0.15
51248	chrX	-	70300000	70300000	70300000	70300000	70300000	70300000	3	3	0.457
8844	chr17	+	27600000	27600000	27600000	27600000	27600000	27600000	1	10	0.01
50809	chr1	-	20800000	20800000	20800000	20800000	20800000	20800000	23	20	0.063
65117	chr12	-	123000000	123000000	123000000	123000000	123000000	123000000	1	13	0.063
25906	chr11	-	72100000	72100000	72100000	72100000	72100000	72100000	53	44	0.538
3778	chr10	-	77600000	77600000	77600000	77600000	77600000	77600000	19	22	0.18
161	chr11	+	985431	985582	985434	985582	984644	984753	8	9	0.466
26528	chr19	+	1434736	1435684	1434739	1435684	1432513	1432690	237	50	0.823
25837	chr16	+	2153113	2153222	2153145	2153222	2152988	2153045	1	1	0.452
84449	chr19	+	14700000	14700000	14700000	14700000	14700000	14700000	2	4	0.091
51004	chr14	+	74000000	74000000	74000000	74000000	74000000	74000000	5	28	0.084
203197	chr9	+	115000000	115000000	115000000	115000000	115000000	115000000	4	1	0.621
117178	chr1	-	84700000	84700000	84700000	84700000	84700000	84700000	2	2	0.495
8974	chr5	-	132000000	132000000	132000000	132000000	132000000	132000000	6	3	0.616
148523	chr1	+	150000000	150000000	150000000	150000000	150000000	150000000	4	1	0.597
883	chr9	-	129000000	129000000	129000000	129000000	129000000	129000000	1	3	0.089
201254	chr17	-	82000000	82000000	82000000	82000000	82000000	82000000	40	24	0.35
60680	chr19	+	3295043	3297076	3296757	3297076	3293318	3293486	6	1	0.324
4152	chr18	-	50300000	50300000	50300000	50300000	50300000	50300000	373	8	0.788
9149	chr19	-	39800000	39800000	39800000	39800000	39800000	39800000	17	14	0.402
55744	chr7	-	43600000	43600000	43600000	43600000	43600000	43600000	26	5	0.304
873	chr21	+	36100000	36100000	36100000	36100000	36100000	36100000	6	201	0.006
6949	chr5	+	150000000	150000000	150000000	150000000	150000000	150000000	54	11	0.828
43	chr7	-	101000000	101000000	101000000	101000000	101000000	101000000	6	4	0.199
55269	chr13	-	19700000	19700000	19700000	19700000	19700000	19700000	188	25	0.578
9812	chr5	+	142000000	142000000	142000000	142000000	142000000	142000000	100	14	0.844
10318	chr5	-	151000000	151000000	151000000	151000000	151000000	151000000	214	11	0.929
162993	chr19	-	9762081	9762168	9762081	9762165	9763281	9763408	8	4	0.662
1803	chr2	-	162000000	162000000	162000000	162000000	162000000	162000000	7	2	0.774
5434	chr19	-	1089883	1089965	1089883	1089962	1090086	1090145	8	270	0.028
9733	chr12	-	109000000	109000000	109000000	109000000	109000000	109000000	2	4	0.268
51292	chr14	+	24200000	24200000	24200000	24200000	24200000	24200000	13	2	0.663
80829	chr11	+	58600000	58600000	58600000	58600000	58600000	58600000	4	2	0.662
57406	chr3	+	58300000	58300000	58300000	58300000	58300000	58300000	2	9	0.179
9988	chr7	+	87200000	87200000	87200000	87200000	87200000	87200000	1	4	0.094
51377	chr1	-	193000000	193000000	193000000	193000000	193000000	193000000	16	14	0.528
3149	chrX	+	151000000	151000000	151000000	151000000	151000000	151000000	16	1	0.94
51517	chr3	-	48700000	48700000	48700000	48700000	48700000	48700000	1	3	0.226
10425	chr3	+	48900000	48900000	48900000	48900000	48900000	48900000	25	3	0.3
27037	chr22	-	20100000	20100000	20100000	20100000	20100000	20100000	2	75	0.023
26135	chr1	-	67400000	67400000	67400000	67400000	67400000	67400000	105	292	0.216
7040	chr19	-	41300000	41300000	41300000	41300000	41300000	41300000	43	855	0.047
10758	chr6	-	112000000	112000000	112000000	112000000	112000000	112000000	42	1	0.976
84681	chr9	-	35800000	35800000	35800000	35800000	35800000	35800000	23	345	0.058
203	chr9	-	128000000	128000000	128000000	128000000	128000000	128000000	2	172	0.006
83892	chr12	-	109000000	109000000	109000000	109000000	109000000	109000000	8	12	0.395
64393	chr3	-	179000000	179000000	179000000	179000000	179000000	179000000	2	4	0.329
414328	chr9	+	83600000	83600000	83600000	83600000	83600000	83600000	3	4	0.336
79712	chr2	-	144000000	144000000	144000000	144000000	144000000	144000000	44	1	0.778
10811	chr9	+	137000000	137000000	137000000	137000000	137000000	137000000	1	15	0.055
9601	chr7	-	149000000	149000000	149000000	149000000	149000000	149000000	11	138	0.072
113455421	chr16	-	69100000	69100000	69100000	69100000	69100000	69100000	872	4	0.935
54859	chr3	-	47500000	47500000	47500000	47500000	47500000	47500000	2	57	0.029
79145	chr8	+	56200000	56200000	56200000	56200000	56200000	56200000	59	89	0.339
23588	chr14	+	49800000	49800000	49800000	49800000	49800000	49800000	1063	7	0.886
8997	chr3	+	125000000	125000000	125000000	125000000	125000000	125000000	2	2	0.495
2580	chr4	-	866363	866534	866363	866501	866955	867432	38	18	0.633
116113	chr6	+	41600000	41600000	41600000	41600000	41600000	41600000	7	8	0.413
55898	chr15	+	90900000	90900000	90900000	90900000	90900000	90900000	42	2	0.935
27090	chr9	-	128000000	128000000	128000000	128000000	128000000	128000000	3	48	0.05
25766	chr12	+	49600000	49600000	49600000	49600000	49600000	49600000	8	26	0.232
9913	chr2	-	27700000	27700000	27700000	27700000	27700000	27700000	19	20	0.281
83439	chr2	+	85300000	85300000	85300000	85300000	85300000	85300000	1	1	0.495
1327	chr16	+	85800000	85800000	85800000	85800000	85800000	85800000	12	1019	0.01
1981	chr3	+	184000000	184000000	184000000	184000000	184000000	184000000	11	26	0.293
6138	chr3	+	23900000	23900000	23900000	23900000	23900000	23900000	8	679	0.011
9709	chr16	+	56900000	56900000	56900000	56900000	56900000	56900000	107	9	0.921
54187	chr9	+	98100000	98100000	98100000	98100000	98100000	98100000	7	205	0.003
1760	chr19	-	45800000	45800000	45800000	45800000	45800000	45800000	58	46	0.551
10903	chr1	-	150000000	150000000	150000000	150000000	150000000	150000000	1	1	0.337
124540	chr17	+	57700000	57700000	57700000	57700000	57700000	57700000	1	3	0.197
25855	chr11	-	66300000	66300000	66300000	66300000	66300000	66300000	183	1	0.992
56904	chr9	-	129000000	129000000	129000000	129000000	129000000	129000000	16	54	0.167
89781	chr22	-	26500000	26500000	26500000	26500000	26500000	26500000	8	28	0.056
1390	chr10	+	35200000	35200000	35200000	35200000	35200000	35200000	95	11	0.34
25911	chr10	+	102000000	102000000	102000000	102000000	102000000	102000000	86	3	0.959
8379	chr7	-	2230548	2230727	2230548	2230724	2232871	2232945	4	1	0.797
9776	chr11	+	46600000	46600000	46600000	46600000	46600000	46600000	1	4	0.115
9776	chr11	+	46700000	46700000	46700000	46700000	46700000	46700000	135	2	0.981
150763	chr2	-	96000000	96000000	96000000	96000000	96000000	96000000	11	1	0.908
91409	chr2	-	130000000	130000000	130000000	130000000	130000000	130000000	3	3	0.3
148254	chr19	+	2852379	2860484	2852382	2860484	2851467	2851651	2	1	0.662
203062	chr8	-	142000000	142000000	142000000	142000000	142000000	142000000	2	1	0.662
7072	chr2	-	70200000	70200000	70200000	70200000	70200000	70200000	29	8	0.372
7072	chr2	-	70200000	70200000	70200000	70200000	70200000	70200000	9	2	0.321
23549	chr2	-	219000000	219000000	219000000	219000000	219000000	219000000	21	2	0.896
79649	chrX	-	136000000	136000000	136000000	136000000	136000000	136000000	10	2	0.831
9491	chr20	+	1165028	1172246	1166226	1172246	1164317	1164492	1874	1	0.995
27342	chr7	+	66800000	66800000	66800000	66800000	66800000	66800000	13	36	0.043
100289561	chr7	+	102000000	102000000	102000000	102000000	102000000	102000000	9	21	0.275
199223	chr3	+	39100000	39100000	39100000	39100000	39100000	39100000	4	10	0.267
128338	chr1	-	111000000	111000000	111000000	111000000	111000000	111000000	1	2	0.277
282991	chr10	-	100000000	100000000	100000000	100000000	100000000	100000000	8	31	0.125
51063	chr10	-	103000000	103000000	103000000	103000000	103000000	103000000	26	7	0.394
4343	chr1	+	113000000	113000000	113000000	113000000	113000000	113000000	2	77	0.017
400569	chr17	+	4732938	4733607	4733049	4733607	4731775	4731906	3	43	0.038
1622	chr2	+	119000000	119000000	119000000	119000000	119000000	119000000	12	3	0.795
79703	chr11	+	66800000	66800000	66800000	66800000	66800000	66800000	9	2	0.815
51321	chr17	+	68200000	68200000	68200000	68200000	68200000	68200000	6	9	0.357
339451	chr1	+	962285	962471	962354	962471	961825	962047	2	1	0.578
55174	chr8	+	19800000	19800000	19800000	19800000	19800000	19800000	2	15	0.116
55974	chr1	+	155000000	155000000	155000000	155000000	155000000	155000000	10	114	0.073
3712	chr15	+	40400000	40400000	40400000	40400000	40400000	40400000	1	3	0.244
23647	chr11	-	6479139	6479310	6479139	6479258	6479971	6480068	1	74	0.01
23647	chr11	-	6480322	6480463	6480322	6480423	6481230	6481331	23	13	0.582
23647	chr11	-	6479971	6480179	6479971	6480068	6481230	6481331	2	4	0.223
1725	chr19	-	12700000	12700000	12700000	12700000	12700000	12700000	127	1	0.989
55593	chrX	-	48900000	48900000	48900000	48900000	48900000	48900000	32	115	0.214
29903	chr19	+	55600000	55600000	55600000	55600000	55600000	55600000	12	1	0.841
64210	chr10	-	97500000	97500000	97500000	97500000	97500000	97500000	2	3	0.143
79085	chr19	-	6436080	6436468	6436080	6436464	6444150	6444301	7	17	0.286
83707	chr11	-	64200000	64200000	64200000	64200000	64200000	64200000	10	179	0.052
576	chr1	-	31700000	31700000	31700000	31700000	31700000	31700000	52	15	0.773
56927	chr19	-	6731198	6731314	6731198	6731282	6731472	6731522	7	82	0.066
27095	chr1	-	36100000	36100000	36100000	36100000	36100000	36100000	1	90	0.009
7581	chr10	+	38100000	38100000	38100000	38100000	38000000	38000000	4	2	0.662
84885	chr9	-	129000000	129000000	129000000	129000000	129000000	129000000	57	2	0.965
2934	chr9	+	121000000	121000000	121000000	121000000	121000000	121000000	2	10	0.137
54963	chr20	-	63900000	63900000	63900000	63900000	63900000	63900000	5	1	0.77
65983	chr5	+	126000000	126000000	126000000	126000000	126000000	126000000	2	15	0.116
60528	chr17	-	13000000	13000000	13000000	13000000	13000000	13000000	27	3	0.898
79048	chr9	+	89300000	89300000	89300000	89300000	89300000	89300000	8	1	0.839
9967	chr1	+	36300000	36300000	36300000	36300000	36300000	36300000	2	5	0.033
10072	chr11	+	66500000	66500000	66500000	66500000	66500000	66500000	2	1	0.662
57092	chr3	+	102000000	102000000	102000000	102000000	102000000	102000000	82	5	0.941
85007	chr5	-	178000000	178000000	178000000	178000000	178000000	178000000	84	12	0.24
134285	chr5	+	73100000	73100000	73100000	73100000	73100000	73100000	90	3	0.956
1841	chr2	-	242000000	242000000	242000000	242000000	242000000	242000000	65	1	0.978
116228	chr1	+	245000000	245000000	245000000	245000000	245000000	245000000	163	1	0.994
54469	chr15	+	80100000	80100000	80100000	80100000	80100000	80100000	89	1	0.986
8662	chr7	+	2380180	2380745	2380414	2380745	2379393	2379511	1086	21	0.953
2821	chr19	+	34400000	34400000	34400000	34400000	34400000	34400000	329	2	0.993
9611	chr17	-	16000000	16000000	16000000	16000000	16100000	16100000	24	1	0.959
84656	chr16	-	4814536	4814647	4814536	4814629	4817597	4817697	4	1	0.781
51586	chr22	+	20600000	20600000	20600000	20600000	20600000	20600000	23	17	0.12
6484	chr11	+	126000000	126000000	126000000	126000000	126000000	126000000	111	2	0.973
51611	chr1	-	101000000	101000000	101000000	101000000	101000000	101000000	83	8	0.91
11273	chr16	+	28800000	28800000	28800000	28800000	28800000	28800000	314	27	0.751
2323	chr19	+	49500000	49500000	49500000	49500000	49500000	49500000	7	9	0.411
654483	chr16	-	30200000	30200000	30200000	30200000	30200000	30200000	182	11	0.929
338692	chr11	+	67300000	67300000	67300000	67300000	67300000	67300000	2	12	0.132
4241	chr3	-	197000000	197000000	197000000	197000000	197000000	197000000	6	29	0.118
83986	chr16	+	259968	260160	259995	260160	259482	259599	33	2	0.933
24140	chrX	+	48500000	48500000	48500000	48500000	48500000	48500000	121	40	0.744
7169	chr9	-	35700000	35700000	35700000	35700000	35700000	35700000	39370	1483	0.892
6050	chr11	-	502061	502249	502061	502181	504823	504996	8	7	0.44
51103	chr15	-	41400000	41400000	41400000	41400000	41400000	41400000	156	19	0.883
65110	chr13	+	114000000	114000000	114000000	114000000	114000000	114000000	4	4	0.45
65110	chr13	+	114000000	114000000	114000000	114000000	114000000	114000000	64	2	0.868
5069	chr9	+	116000000	116000000	116000000	116000000	116000000	116000000	3	1	0.747
4666	chr12	-	56700000	56700000	56700000	56700000	56700000	56700000	120	2646	0.037
1312	chr22	+	20000000	20000000	20000000	20000000	20000000	20000000	28	281	0.032
10152	chr2	+	203000000	203000000	203000000	203000000	203000000	203000000	33	2	0.941
10138	chr12	-	42200000	42200000	42200000	42200000	42200000	42200000	1	1	0.415
11196	chr10	+	120000000	120000000	120000000	120000000	120000000	120000000	47	3	0.939
1327	chr16	+	85800000	85800000	85800000	85800000	85800000	85800000	2197	7	0.997
84312	chr14	+	35900000	35900000	35900000	35900000	35900000	35900000	1	9	0.089
23543	chr22	-	35800000	35800000	35800000	35800000	35800000	35800000	3	6	0.329
100507588	chr19	+	7918828	7919097	7918916	7919097	7918056	7918129	8	77	0.061
114294	chr15	+	63100000	63100000	63100000	63100000	63100000	63100000	67	3	0.956
57019	chr16	-	57400000	57400000	57400000	57400000	57400000	57400000	19	3	0.834
581	chr19	+	49000000	49000000	49000000	49000000	49000000	49000000	227	1093	0.135
1627	chr5	-	177000000	177000000	177000000	177000000	177000000	177000000	50	1	0.98
51593	chr7	+	101000000	101000000	101000000	101000000	101000000	101000000	525	102	0.826
2281	chr2	+	24100000	24100000	24100000	24100000	24100000	24100000	23	32	0.356
2879	chr19	+	1106377	1106459	1106399	1106459	1106241	1106266	46	4278	0.009
4664	chr2	+	191000000	191000000	191000000	191000000	191000000	191000000	9	2	0.815
4493	chr16	+	56600000	56600000	56600000	56600000	56600000	56600000	2184	71	0.891
1759	chr9	+	128000000	128000000	128000000	128000000	128000000	128000000	411	3	0.963
85440	chr1	-	62500000	62500000	62500000	62500000	62500000	62500000	25	1	0.959
11068	chr3	+	50400000	50400000	50400000	50400000	50400000	50400000	5	3	0.536
9654	chr2	+	219000000	219000000	219000000	219000000	219000000	219000000	189	11	0.912
9654	chr2	+	219000000	219000000	219000000	219000000	219000000	219000000	1	1	0.138
211	chr3	+	52200000	52200000	52200000	52200000	52200000	52200000	1	246	0.004
84285	chr11	-	66000000	66000000	66000000	66000000	66000000	66000000	12	2	0.783
80347	chr17	+	42600000	42600000	42600000	42600000	42600000	42600000	17	1	0.862
80006	chr5	+	65700000	65700000	65700000	65700000	65700000	65700000	25	13	0.653
8301	chr11	-	86000000	86000000	86000000	86000000	86000000	86000000	29	13	0.67
9491	chr20	+	1165028	1172246	1166226	1172246	1164317	1164476	2325	12	0.955
541565	chr8	+	22600000	22600000	22600000	22600000	22600000	22600000	22	23	0.452
57542	chr12	+	27800000	27800000	27800000	27800000	27800000	27800000	38	17	0.351
58488	chr17	+	55800000	55800000	55800000	55800000	55800000	55800000	27	1	0.822
1355	chr10	-	99700000	99700000	99700000	99700000	99700000	99700000	129	17	0.449
51063	chr10	-	103000000	103000000	103000000	103000000	103000000	103000000	1	1	0.284
57060	chr3	-	52000000	52000000	52000000	52000000	52000000	52000000	463	39	0.836
1540	chr16	+	50800000	50800000	50800000	50800000	50800000	50800000	3	2	0.555
29781	chr22	+	50500000	50500000	50500000	50500000	50500000	50500000	1	34	0.028
54776	chr19	-	55100000	55100000	55100000	55100000	55100000	55100000	31	42	0.42
4735	chr2	+	241000000	241000000	241000000	241000000	241000000	241000000	6	155	0.032
64794	chr9	-	133000000	133000000	133000000	133000000	133000000	133000000	4	2	0.631
10642	chr17	+	49000000	49000000	49000000	49000000	49000000	49000000	15	4	0.786
9489	chr17	+	78400000	78400000	78400000	78400000	78400000	78400000	33	6	0.787
51409	chr3	+	50600000	50600000	50600000	50600000	50600000	50600000	2	11	0.127
55573	chr3	+	134000000	134000000	134000000	134000000	134000000	134000000	389	5	0.987
55573	chr3	+	134000000	134000000	134000000	134000000	134000000	134000000	269	10	0.749
84364	chr11	-	47200000	47200000	47200000	47200000	47200000	47200000	3	13	0.153
84364	chr11	-	47200000	47200000	47200000	47200000	47200000	47200000	3	13	0.133
2736	chr2	+	121000000	121000000	121000000	121000000	121000000	121000000	2	1	0.598
8038	chr10	-	126000000	126000000	126000000	126000000	126000000	126000000	6	1	0.852
159090	chrX	-	135000000	135000000	135000000	135000000	135000000	135000000	5	3	0.62
93109	chr3	-	195000000	195000000	195000000	195000000	195000000	195000000	48	3	0.94
26471	chr16	-	28500000	28500000	28500000	28500000	28500000	28500000	63	1857	0.024
9610	chr11	-	66300000	66300000	66300000	66300000	66300000	66300000	50	1	0.957
9295	chr1	+	70200000	70200000	70200000	70200000	70200000	70200000	2	1	0.662
9295	chr1	+	70200000	70200000	70200000	70200000	70200000	70200000	76	26	0.248
6188	chr11	+	75400000	75400000	75400000	75400000	75400000	75400000	8	4355	0.001
5532	chr10	-	73400000	73400000	73400000	73400000	73500000	73500000	22	22	0.495
641649	chr19	+	41400000	41400000	41400000	41400000	41400000	41400000	106	7	0.826
6573	chr21	-	45500000	45500000	45500000	45500000	45500000	45500000	145	1	0.95
9612	chr12	-	124000000	124000000	124000000	124000000	124000000	124000000	4	4	0.495
10658	chr11	-	47500000	47500000	47500000	47500000	47500000	47500000	219	2	0.9
10772	chr1	-	24000000	24000000	24000000	24000000	24000000	24000000	11	48	0.082
10772	chr1	-	24000000	24000000	24000000	24000000	24000000	24000000	555	48	0.308
374291	chr19	+	1394417	1395584	1395390	1395584	1393241	1393330	93	344	0.035
64753	chr7	+	129000000	129000000	129000000	129000000	129000000	129000000	19	5	0.632
50863	chr11	+	132000000	132000000	132000000	132000000	132000000	132000000	63	4	0.318
64779	chr16	-	86600000	86600000	86600000	86600000	86600000	86600000	3	1	0.746
27122	chr11	-	12000000	12000000	12000000	12000000	12000000	12000000	4	170	0.018
92715	chr9	-	138000000	138000000	138000000	138000000	138000000	138000000	3	1	0.746
5364	chr3	-	48400000	48400000	48400000	48400000	48400000	48400000	1	9	0.098
405	chr1	-	151000000	151000000	151000000	151000000	151000000	151000000	29	3	0.905
5094	chr12	+	53500000	53500000	53500000	53500000	53500000	53500000	33	463	0.062
9905	chr17	+	2379431	2381054	2380264	2381054	2379035	2379203	233	2	0.946
55471	chr2	+	37200000	37200000	37200000	37200000	37200000	37200000	127	2	0.972
4799	chr9	+	33300000	33300000	33300000	33300000	33300000	33300000	2	4	0.329
79096	chr11	+	47200000	47200000	47200000	47200000	47200000	47200000	15	66	0.169
79777	chr17	+	45100000	45100000	45100000	45100000	45100000	45100000	1	10	0.089
54058	chr21	-	46300000	46300000	46300000	46300000	46300000	46300000	3	3	0.319
51006	chr20	-	46400000	46400000	46400000	46400000	46400000	46400000	38	2	0.928
116840	chr17	+	7949081	7949137	7949084	7949137	7948486	7948619	56	157	0.259
55146	chr7	+	6578500	6578720	6578565	6578720	6577453	6577498	6	13	0.243
9369	chr14	+	79900000	79900000	79900000	79900000	79800000	79800000	16	2	0.725
220988	chr2	+	177000000	177000000	177000000	177000000	177000000	177000000	3252	17	0.911
57494	chr12	+	8780574	8780739	8780577	8780739	8773320	8780112	9	8	0.524
2314	chr17	-	18300000	18300000	18300000	18300000	18300000	18300000	1	1	0.495
25900	chr12	-	6549475	6549484	6549475	6549481	6549755	6549896	13	3	0.809
4331	chr14	+	61000000	61000000	61000000	61000000	60900000	60900000	327	2	0.981
54957	chr16	-	72100000	72100000	72100000	72100000	72100000	72100000	268	5	0.818
57184	chr15	-	74900000	74900000	74900000	74900000	74900000	74900000	41	7	0.852
10519	chr15	-	90200000	90200000	90200000	90200000	90200000	90200000	30	355	0.045
83732	chr6	+	7395020	7395143	7395052	7395143	7393098	7393303	2	5	0.248
114785	chr12	+	57500000	57500000	57500000	57500000	57500000	57500000	3	23	0.113
285343	chr3	+	44400000	44400000	44400000	44400000	44400000	44400000	1	1	0.398
1877	chr16	+	2233881	2233990	2233884	2233990	2233437	2233647	10	6	0.62
84074	chr17	-	76300000	76300000	76300000	76300000	76300000	76300000	59	7	0.464
65981	chr12	-	30700000	30700000	30700000	30700000	30700000	30700000	18	3	0.808
64897	chr12	-	121000000	121000000	121000000	121000000	121000000	121000000	9	1	0.88
5910	chr4	+	98400000	98400000	98400000	98400000	98400000	98400000	46	11	0.804
5757	chr2	+	232000000	232000000	232000000	232000000	232000000	232000000	72	756	0.085
55830	chr3	-	52700000	52700000	52700000	52700000	52700000	52700000	12	4	0.745
84513	chr8	-	38300000	38300000	38300000	38300000	38300000	38300000	27	95	0.14
10910	chr13	+	52700000	52700000	52700000	52700000	52700000	52700000	28	7	0.797
9645	chr11	+	12300000	12300000	12300000	12300000	12300000	12300000	10175	2	0.998
54840	chr9	-	33000000	33000000	33000000	33000000	33000000	33000000	23	2	0.866
4152	chr18	-	50300000	50300000	50300000	50300000	50300000	50300000	32	9	0.732
4152	chr18	-	50300000	50300000	50300000	50300000	50300000	50300000	16	1	0.904
1785	chr19	+	10800000	10800000	10800000	10800000	10800000	10800000	83	26	0.758
388324	chr17	-	4989427	4989624	4989427	4989579	4989889	4989929	9	1	0.874
51102	chr1	-	29200000	29200000	29200000	29200000	29200000	29200000	5	2	0.574
89910	chr12	+	110000000	110000000	110000000	110000000	110000000	110000000	14	18	0.128
57489	chr1	-	86300000	86400000	86300000	86300000	86400000	86400000	186	33	0.194
90121	chrX	+	54400000	54400000	54400000	54400000	54400000	54400000	52	2	0.961
92714	chr9	+	138000000	138000000	138000000	138000000	138000000	138000000	2	14	0.096
23646	chr19	+	40400000	40400000	40400000	40400000	40400000	40400000	6	81	0.057
23646	chr19	+	40400000	40400000	40400000	40400000	40400000	40400000	5	3	0.574
54858	chr19	+	18400000	18400000	18400000	18400000	18400000	18400000	869	17	0.542
51105	chr8	+	133000000	133000000	133000000	133000000	133000000	133000000	2	2	0.495
50649	chr2	+	131000000	131000000	131000000	131000000	131000000	131000000	1	1	0.282
10856	chr19	+	49000000	49000000	49000000	49000000	49000000	49000000	1	74	0.009
3029	chr16	-	1809097	1809446	1809097	1809382	1809753	1809833	3	273	0.008
83637	chr7	+	44800000	44800000	44800000	44800000	44800000	44800000	2	8	0.175
4953	chr2	-	10400000	10400000	10400000	10400000	10400000	10400000	63	1	0.974
79637	chr17	+	75100000	75100000	75100000	75100000	75100000	75100000	44	1	0.902
5335	chr20	+	41200000	41200000	41200000	41200000	41200000	41200000	2	1	0.568
51693	chr16	+	88900000	88900000	88900000	88900000	88900000	88900000	135	213	0.383
57677	chr19	-	36400000	36400000	36400000	36400000	36400000	36400000	4	4	0.495
27037	chr22	-	20100000	20100000	20100000	20100000	20100000	20100000	2	7	0.143
84164	chr22	-	29800000	29800000	29800000	29800000	29800000	29800000	30	2	0.487
79639	chr1	-	44700000	44700000	44700000	44700000	44700000	44700000	14	1	0.897
2686	chr20	-	34900000	34900000	34900000	34900000	34900000	34900000	4	6	0.342
26520	chr14	-	58400000	58400000	58400000	58400000	58400000	58400000	451	13	0.96
51654	chr20	-	33400000	33400000	33400000	33400000	33400000	33400000	9	1	0.819
5331	chr11	+	64300000	64300000	64300000	64300000	64300000	64300000	859	1	0.99
6386	chr8	+	58600000	58600000	58600000	58600000	58600000	58600000	9	2	0.815
79641	chr16	-	4797713	4797861	4797713	4797840	4797937	4797987	22	121	0.137
29800	chr16	-	67400000	67400000	67400000	67400000	67400000	67400000	60	3	0.935
7869	chr3	+	50300000	50300000	50300000	50300000	50300000	50300000	1	6	0.132
7869	chr3	+	50300000	50300000	50300000	50300000	50300000	50300000	10	2	0.831
8568	chr21	+	43800000	43800000	43800000	43800000	43800000	43800000	71	1	0.986
10244	chr9	+	125000000	125000000	125000000	125000000	125000000	125000000	13	204	0.03
8539	chr11	+	43300000	43300000	43300000	43300000	43300000	43300000	5	4	0.547
285550	chr4	+	15700000	15700000	15700000	15700000	15700000	15700000	1	2	0.327
78992	chr19	-	10900000	10900000	10900000	10900000	10900000	10900000	30	291	0.085
83858	chr1	+	1478499	1478745	1478643	1478745	1477273	1477350	3	2	0.433
55756	chr8	-	28800000	28800000	28800000	28800000	28800000	28800000	5	42	0.08
23339	chr15	-	42200000	42200000	42200000	42200000	42200000	42200000	2	19	0.067
7378	chr7	+	48100000	48100000	48100000	48100000	48100000	48100000	42	1	0.967
27300	chr19	+	58200000	58200000	58200000	58200000	58200000	58200000	30	10	0.708
2876	chr3	-	49400000	49400000	49400000	49400000	49400000	49400000	3	1172	0.002
203522	chrX	+	136000000	136000000	136000000	136000000	136000000	136000000	532	2	0.979
89941	chr16	+	670888	671000	670891	671000	670674	670773	2	20	0.089
79884	chr4	-	155000000	155000000	155000000	155000000	155000000	155000000	1	3	0.246
23479	chr12	+	109000000	109000000	109000000	109000000	109000000	109000000	118	1198	0.011
6650	chr16	+	553314	554636	553338	554636	552862	553041	2	22	0.073
6650	chr16	+	553338	554636	553342	554636	552862	553041	22	2	0.915
29068	chr11	-	130000000	130000000	130000000	130000000	130000000	130000000	4	1	0.746
6780	chr20	-	49100000	49100000	49100000	49100000	49100000	49100000	2	11	0.14
51315	chr2	-	88000000	88000000	88000000	88000000	88000000	88000000	4	1	0.739
2778	chr20	+	58900000	58900000	58900000	58900000	58900000	58900000	235	102	0.693
5160	chrX	+	19400000	19400000	19400000	19400000	19300000	19400000	2	152	0.011
84285	chr11	-	66000000	66000000	66000000	66000000	66000000	66000000	1	3	0.223
84285	chr11	-	66000000	66000000	66000000	66000000	66000000	66000000	9	2	0.754
8379	chr7	-	2230548	2230764	2230548	2230727	2232871	2232945	1	3	0.211
9776	chr11	+	46600000	46600000	46600000	46600000	46600000	46600000	1	1	0.342
8751	chr1	+	155000000	155000000	155000000	155000000	155000000	155000000	3	4	0.424
7072	chr2	-	70200000	70200000	70200000	70200000	70200000	70200000	31	8	0.347
79671	chr11	+	119000000	119000000	119000000	119000000	119000000	119000000	563	25	0.798
23590	chr10	+	26700000	26700000	26700000	26700000	26700000	26700000	2	8	0.138
9267	chr17	-	78700000	78700000	78700000	78700000	78700000	78700000	2	1	0.224
5217	chr3	-	150000000	150000000	150000000	150000000	150000000	150000000	42	64	0.172
199223	chr3	+	39100000	39100000	39100000	39100000	39100000	39100000	1	3	0.22
9847	chr12	-	22500000	22500000	22500000	22500000	22500000	22500000	5	1	0.806
2553	chr15	-	50300000	50300000	50300000	50300000	50300000	50300000	25	3	0.891
60343	chrX	-	155000000	155000000	155000000	155000000	155000000	155000000	11	20	0.184
81602	chr13	+	49300000	49300000	49300000	49300000	49300000	49300000	62	7	0.82
6563	chr18	+	45700000	45800000	45800000	45800000	45700000	45700000	68	1	0.799
64792	chr7	-	101000000	101000000	101000000	101000000	101000000	101000000	3	70	0.034
8086	chr12	-	53300000	53300000	53300000	53300000	53300000	53300000	8	243	0.025
7862	chr3	+	9743577	9743901	9743580	9743901	9742943	9743253	1	2	0.329
137682	chr8	+	95000000	95000000	95000000	95000000	95000000	95000000	4	7	0.281
9701	chr22	+	50400000	50400000	50400000	50400000	50400000	50400000	2	109	0.016
2272	chr3	-	59700000	59700000	59700000	59700000	59800000	59800000	1	1	0.482
4735	chr2	+	241000000	241000000	241000000	241000000	241000000	241000000	2	54	0.032
8986	chr11	+	64400000	64400000	64400000	64400000	64400000	64400000	16	2	0.875
8986	chr11	+	64400000	64400000	64400000	64400000	64400000	64400000	16	1	0.935
4054	chr11	-	65600000	65600000	65600000	65600000	65600000	65600000	1	28	0.029
56935	chr11	-	93500000	93500000	93500000	93500000	93500000	93500000	14	37	0.256
1649	chr12	-	57500000	57500000	57500000	57500000	57500000	57500000	44	115	0.184
1649	chr12	-	57500000	57500000	57500000	57500000	57500000	57500000	130	40	0.748
1649	chr12	-	57500000	57500000	57500000	57500000	57500000	57500000	94	40	0.522
55346	chr11	+	33100000	33100000	33100000	33100000	33100000	33100000	1	17	0.051
80152	chr16	-	67800000	67800000	67800000	67800000	67800000	67800000	2	28	0.054
80152	chr16	-	67800000	67800000	67800000	67800000	67800000	67800000	2	28	0.055
83658	chr20	+	34500000	34500000	34500000	34500000	34500000	34500000	138	9	0.937
85013	chr4	-	4235541	4237077	4235541	4236254	4237826	4237935	25	1	0.793
23647	chr11	-	6479139	6479310	6479139	6479210	6479971	6480068	1	2	0.23
9854	chr11	+	119000000	119000000	119000000	119000000	119000000	119000000	2	5	0.282
5935	chrX	+	48600000	48600000	48600000	48600000	48600000	48600000	21	342	0.014
64210	chr10	-	97500000	97500000	97500000	97500000	97500000	97500000	2	1	0.343
51754	chr9	+	35900000	35900000	35900000	35900000	35900000	35900000	31	2	0.788
8314	chr3	-	52400000	52400000	52400000	52400000	52400000	52400000	1	2	0.255
51626	chr2	+	43800000	43800000	43800000	43800000	43800000	43800000	14	22	0.384
79140	chr1	+	32200000	32200000	32200000	32200000	32200000	32200000	132	23	0.604
7980	chr7	-	93900000	93900000	93900000	93900000	93900000	93900000	644	6	0.986
56927	chr19	-	6730986	6731111	6730986	6731054	6731198	6731282	279	4	0.981
23091	chr13	-	46000000	46000000	46000000	46000000	46000000	46000000	17	11	0.602
26229	chr11	-	62600000	62600000	62600000	62600000	62600000	62600000	4	279	0.004
51075	chr11	+	57700000	57700000	57700000	57700000	57700000	57700000	3	17	0.087
60672	chr1	+	12000000	12000000	12000000	12000000	12000000	12000000	28	217	0.055
84128	chr2	+	189000000	189000000	189000000	189000000	189000000	189000000	2	1	0.142
79048	chr9	+	89300000	89300000	89300000	89300000	89300000	89300000	16	2	0.819
79048	chr9	+	89300000	89300000	89300000	89300000	89300000	89300000	16	1	0.9
28988	chr7	+	44100000	44100000	44100000	44100000	44100000	44100000	5	113	0.037
27151	chr19	-	16900000	16900000	16900000	16900000	16900000	16900000	4	1	0.311
27151	chr19	-	16900000	16900000	16900000	16900000	16900000	16900000	51	1	0.758
55154	chr1	+	156000000	156000000	156000000	156000000	156000000	156000000	1	6	0.125
57862	chr14	+	73900000	73900000	73900000	73900000	73900000	73900000	35	1	0.967
4147	chr8	+	98000000	98000000	98000000	98000000	98000000	98000000	106	103	0.427
80305	chr22	+	50200000	50200000	50200000	50200000	50200000	50200000	63	3	0.947
2036	chr20	+	36200000	36200000	36200000	36200000	36200000	36200000	1	4	0.197
8662	chr7	+	2380203	2380745	2380283	2380745	2379393	2379511	449	63	0.823
55620	chr19	-	4324454	4324667	4324454	4324529	4325215	4325308	28	84	0.148
5829	chr12	-	120000000	120000000	120000000	120000000	120000000	120000000	6	1	0.753
23053	chr10	+	73800000	73800000	73800000	73800000	73800000	73800000	119	12	0.872
54929	chr19	-	19100000	19100000	19100000	19100000	19100000	19100000	17	1	0.919
10280	chr9	-	34600000	34600000	34600000	34600000	34600000	34600000	154	1	0.984
283807	chr15	+	63600000	63600000	63600000	63600000	63600000	63600000	32	4	0.413
84836	chr3	-	52000000	52000000	52000000	52000000	52000000	52000000	5	16	0.12
148137	chr19	+	35800000	35800000	35800000	35800000	35800000	35800000	1	1	0.495
11273	chr16	+	28800000	28800000	28800000	28800000	28800000	28800000	251	15	0.847
11273	chr16	+	28800000	28800000	28800000	28800000	28800000	28800000	259	27	0.76
84909	chr9	+	95100000	95100000	95100000	95100000	95100000	95100000	426	40	0.272
7168	chr15	+	63000000	63000000	63000000	63000000	63000000	63000000	564	1850	0.088
126119	chr19	-	50500000	50500000	50500000	50500000	50500000	50500000	96	30	0.758
6421	chr1	-	35200000	35200000	35200000	35200000	35200000	35200000	11	3	0.782
2323	chr19	+	49500000	49500000	49500000	49500000	49500000	49500000	33	12	0.669
6419	chr3	+	4313646	4313761	4313666	4313761	4303303	4303526	11	1	0.907
54985	chr16	-	3023232	3023530	3023232	3023361	3023846	3023968	287	62	0.684
54985	chr16	-	3023232	3023412	3023232	3023361	3023846	3023968	24	62	0.224
54985	chr16	-	3023232	3023530	3023232	3023412	3023846	3023968	274	11	0.933
23595	chr6	+	87700000	87700000	87700000	87700000	87700000	87700000	16	82	0.157
87	chr14	-	68900000	68900000	68900000	68900000	68900000	68900000	10	247	0.034
87	chr14	-	68900000	68900000	68900000	68900000	68900000	68900000	1326	400	0.415
55795	chr13	-	113000000	113000000	113000000	113000000	113000000	113000000	50	22	0.652
51528	chr14	+	59500000	59500000	59500000	59500000	59500000	59500000	14	1	0.926
6050	chr11	-	502061	502249	502061	502181	507112	507242	10	63	0.098
7073	chr10	-	120000000	120000000	120000000	120000000	120000000	120000000	6	1	0.662
26151	chr17	-	74800000	74800000	74800000	74800000	74800000	74800000	46	2	0.938
79714	chr3	-	48400000	48400000	48400000	48400000	48400000	48400000	1	11	0.051
26001	chr17	+	4940872	4940993	4940922	4940993	4940091	4940230	25	2	0.903
9295	chr1	+	70200000	70300000	70200000	70300000	70200000	70200000	23	628	0.031
3455	chr21	+	33200000	33200000	33200000	33200000	33200000	33200000	1	4	0.16
11168	chr9	-	15500000	15500000	15500000	15500000	15500000	15500000	59	8	0.419
64837	chr11	+	66300000	66300000	66300000	66300000	66300000	66300000	2	3	0.348
83862	chr7	-	76000000	76000000	76000000	76000000	76000000	76000000	399	17	0.943
11258	chr9	-	34600000	34600000	34600000	34600000	34600000	34600000	1	402	0.002
641649	chr19	+	41400000	41400000	41400000	41400000	41400000	41400000	29	7	0.782
6895	chr12	+	53500000	53500000	53500000	53500000	53500000	53500000	26	3	0.886
8703	chr1	-	161000000	161000000	161000000	161000000	161000000	161000000	2	4	0.305
1293	chr2	-	237000000	237000000	237000000	237000000	237000000	237000000	61	3	0.824
10772	chr1	-	24000000	24000000	24000000	24000000	24000000	24000000	545	1	0.957
23378	chr11	-	6601851	6602264	6601851	6602215	6603403	6603678	4	12	0.201
10898	chr7	+	99500000	99500000	99500000	99500000	99500000	99500000	32	4	0.84
5034	chr17	-	81800000	81800000	81800000	81800000	81800000	81800000	1876	2	0.997
90410	chr17	-	28300000	28300000	28300000	28300000	28300000	28300000	80	17	0.667
203286	chr9	-	98800000	98800000	98800000	98800000	98800000	98800000	7	3	0.696
5270	chr2	-	224000000	224000000	224000000	224000000	224000000	224000000	519	3241	0.136
84303	chr3	+	127000000	127000000	127000000	127000000	127000000	127000000	4	73	0.051
27040	chr16	+	29000000	29000000	29000000	29000000	29000000	29000000	16	3	0.839
4123	chr15	-	75400000	75400000	75400000	75400000	75400000	75400000	355	22	0.917
90835	chr16	-	30800000	30800000	30800000	30800000	30800000	30800000	5	2	0.6
10732	chr20	-	62900000	62900000	62900000	62900000	62900000	62900000	7	2	0.774
116840	chr17	+	7934918	7935145	7934988	7935145	7934464	7934546	1	10	0.064
55146	chr7	+	6578500	6578720	6578565	6578720	6577589	6577720	7	6	0.448
11119	chr6	+	26400000	26400000	26400000	26400000	26400000	26400000	4	6	0.139
80254	chr3	+	135000000	135000000	135000000	135000000	135000000	135000000	1	10	0.082
55695	chr7	-	73300000	73300000	73300000	73300000	73300000	73300000	54	3	0.946
57494	chr12	+	8780034	8780739	8780577	8780739	8773320	8777802	253	19	0.741
2232	chr17	-	74900000	74900000	74900000	74900000	74900000	74900000	2	53	0.033
2310	chr17	-	18700000	18700000	18700000	18700000	18700000	18700000	1	1	0.387
23152	chr19	+	42300000	42300000	42300000	42300000	42300000	42300000	6	2	0.746
9144	chr17	+	78200000	78200000	78200000	78200000	78200000	78200000	42	14	0.542
3669	chr15	+	88700000	88700000	88700000	88700000	88600000	88600000	10	1	0.417
65117	chr12	-	123000000	123000000	123000000	123000000	123000000	123000000	9	4	0.662
51035	chr11	-	62700000	62700000	62700000	62700000	62700000	62700000	958	2	0.993
11100	chr19	+	41300000	41300000	41300000	41300000	41300000	41300000	15	151	0.076
23481	chr22	-	30600000	30600000	30600000	30600000	30600000	30600000	83	5	0.938
9524	chr19	+	14600000	14600000	14600000	14600000	14600000	14600000	2	38	0.042
127544	chr1	-	32900000	32900000	32900000	32900000	32900000	32900000	5	4	0.551
9318	chr15	-	49100000	49100000	49100000	49100000	49100000	49100000	14	4	0.754
25906	chr11	-	72100000	72100000	72100000	72100000	72100000	72100000	5	1	0.829
2745	chr5	-	95800000	95800000	95800000	95800000	95800000	95800000	229	623	0.071
79058	chr17	+	82000000	82000000	82000000	82000000	82000000	82000000	6	112	0.034
989	chr7	+	35900000	35900000	35900000	35900000	35900000	35900000	1	182	0.004
64748	chr19	+	11400000	11400000	11400000	11400000	11400000	11400000	4	7	0.309
8460	chr7	+	66400000	66400000	66400000	66400000	66400000	66400000	294	123	0.265
8460	chr7	+	66400000	66400000	66400000	66400000	66400000	66400000	306	123	0.229
256364	chr11	-	62600000	62600000	62600000	62600000	62600000	62600000	281	14	0.92
2176	chr9	-	95100000	95100000	95100000	95100000	95100000	95100000	3	1	0.719
11052	chr12	+	69300000	69300000	69300000	69300000	69300000	69300000	52	144	0.261
64062	chr13	-	79400000	79400000	79400000	79400000	79400000	79400000	1	2	0.312
4828	chr15	-	84700000	84700000	84700000	84700000	84700000	84700000	35	10	0.772
7692	chr20	+	18300000	18300000	18300000	18300000	18300000	18300000	1	5	0.145
148523	chr1	+	150000000	150000000	150000000	150000000	150000000	150000000	7	3	0.433
84954	chr19	+	4357252	4357421	4357339	4357421	4355096	4355173	40	1	0.962
10434	chr8	-	54100000	54100000	54100000	54100000	54100000	54100000	1	1	0.438
54840	chr9	-	33000000	33000000	33000000	33000000	33000000	33000000	16	10	0.608
4152	chr18	-	50300000	50300000	50300000	50300000	50300000	50300000	21	2	0.907
4152	chr18	-	50300000	50300000	50300000	50300000	50300000	50300000	3	2	0.592
3190	chr9	-	84000000	84000000	84000000	84000000	84000000	84000000	232	315	0.344
6628	chr20	-	2461641	2461939	2461641	2461793	2462635	2462761	1028	238	0.686
84447	chr11	-	65100000	65100000	65100000	65100000	65100000	65100000	19	9	0.674
23318	chr1	-	52400000	52400000	52400000	52400000	52400000	52400000	2	3	0.377
51582	chr8	-	103000000	103000000	103000000	103000000	103000000	103000000	18	1	0.946
92714	chr9	+	138000000	138000000	138000000	138000000	138000000	138000000	4	10	0.233
56063	chr1	-	32200000	32200000	32200000	32200000	32200000	32200000	38	5	0.702
128387	chr1	+	213000000	213000000	213000000	213000000	213000000	213000000	16	5	0.758
84288	chr1	+	245000000	245000000	245000000	245000000	245000000	245000000	16	24	0.135
93323	chr19	-	17100000	17100000	17100000	17100000	17100000	17100000	5	1	0.831
219902	chr11	+	120000000	120000000	120000000	120000000	120000000	120000000	15	1	0.824
219902	chr11	+	120000000	120000000	120000000	120000000	120000000	120000000	15	4	0.763
9988	chr7	+	87200000	87200000	87200000	87200000	87200000	87200000	1	4	0.104
5425	chr7	-	44100000	44100000	44100000	44100000	44100000	44100000	8	11	0.252
11313	chr1	+	23800000	23800000	23800000	23800000	23800000	23800000	2	34	0.033
123355	chr15	+	99300000	99300000	99300000	99300000	99300000	99300000	33	3	0.87
4179	chr1	+	208000000	208000000	208000000	208000000	208000000	208000000	47	2	0.95
83759	chr11	-	66700000	66700000	66700000	66700000	66700000	66700000	4	20	0.114
84287	chr10	+	97500000	97500000	97500000	97500000	97500000	97500000	3	54	0.034
29123	chr16	-	89300000	89300000	89300000	89300000	89400000	89400000	8	8	0.495
4134	chr3	-	47900000	47900000	47900000	47900000	47900000	47900000	284	42	0.801
83596	chr19	+	49700000	49700000	49700000	49700000	49700000	49700000	45	1	0.978
55701	chr14	+	21100000	21100000	21100000	21100000	21100000	21100000	4	132	0.027
51111	chr11	-	68200000	68200000	68200000	68200000	68200000	68200000	2	7	0.18
1175	chr19	-	46800000	46800000	46800000	46800000	46800000	46800000	31	1998	0.012
146956	chr17	+	50400000	50400000	50400000	50400000	50400000	50400000	1	2	0.284
5066	chr5	+	103000000	103000000	103000000	103000000	103000000	103000000	39	32	0.544
4008	chr13	+	75800000	75800000	75800000	75800000	75800000	75800000	10	5	0.564
4595	chr1	-	45300000	45300000	45300000	45300000	45300000	45300000	1	1	0.442
7775	chr17	-	5105733	5106533	5105733	5106506	5108925	5109052	4	3	0.53
27352	chr22	+	40400000	40400000	40400000	40400000	40400000	40400000	487	32	0.791
55101	chr19	-	41400000	41400000	41400000	41400000	41400000	41400000	78	2	0.832
26020	chr14	+	22900000	22900000	22900000	22900000	22900000	22900000	1	82	0.01
7408	chr19	+	45500000	45500000	45500000	45500000	45500000	45500000	118	14	0.892
142678	chr1	+	1629033	1629311	1629132	1629311	1628488	1628722	17	139	0.068
9643	chrX	-	104000000	104000000	104000000	104000000	104000000	104000000	37	54	0.338
653583	chr19	-	43500000	43500000	43500000	43500000	43500000	43500000	14	2	0.806
11129	chr19	+	45100000	45100000	45100000	45100000	45100000	45100000	14	174	0.05
79798	chr16	+	31500000	31500000	31500000	31500000	31500000	31500000	1	11	0.075
8837	chr2	+	201000000	201000000	201000000	201000000	201000000	201000000	22	17	0.163
9600	chr11	-	67500000	67500000	67500000	67500000	67500000	67500000	10	1	0.907
84326	chr16	-	634888	635063	634888	634956	635280	635340	131	235	0.245
54973	chr1	-	1319295	1319524	1319295	1319433	1320455	1320529	72	3	0.937
598	chr20	-	31700000	31700000	31700000	31700000	31700000	31700000	3	5	0.349
23286	chr5	+	168000000	168000000	168000000	168000000	168000000	168000000	3	1	0.728
9643	chrX	-	104000000	104000000	104000000	104000000	104000000	104000000	3	7	0.242
11011	chr17	+	62500000	62500000	62500000	62500000	62500000	62500000	1	1	0.495
51075	chr11	+	57700000	57700000	57700000	57700000	57700000	57700000	4	17	0.134
10487	chr1	+	40100000	40100000	40100000	40100000	40100000	40100000	91	16	0.848
6640	chr20	-	33400000	33400000	33400000	33400000	33400000	33400000	98	1	0.99
131965	chr3	-	15400000	15400000	15400000	15400000	15400000	15400000	42	17	0.248
54963	chr20	-	63900000	63900000	63900000	63900000	63900000	63900000	25	1	0.947
9948	chr4	-	10100000	10100000	10100000	10100000	10100000	10100000	1	266	0.002
1153	chr19	+	1270866	1271036	1270927	1271036	1269331	1269410	33	236	0.09
51643	chr12	-	66100000	66100000	66100000	66100000	66100000	66100000	275	4	0.982
81608	chr4	+	53400000	53400000	53400000	53400000	53400000	53400000	31	1	0.968
9577	chr2	+	28300000	28300000	28300000	28300000	28300000	28300000	243	6	0.972
54476	chr7	-	5739275	5739621	5739275	5739352	5740972	5741644	1	1	0.263
2872	chr19	-	2037470	2039856	2037470	2037829	2040133	2040177	589	180	0.183
9659	chr1	+	149000000	149000000	149000000	149000000	149000000	149000000	11	19	0.296
467	chr1	+	213000000	213000000	213000000	213000000	213000000	213000000	63	8	0.718
6139	chr18	-	49500000	49500000	49500000	49500000	49500000	49500000	645	117	0.674
231	chr7	-	134000000	134000000	134000000	134000000	134000000	134000000	1	194	0.005
54923	chr20	+	63700000	63700000	63700000	63700000	63700000	63700000	6	14	0.258
6433	chr12	+	132000000	132000000	132000000	132000000	132000000	132000000	3	8	0.083
11140	chr19	-	10400000	10400000	10400000	10400000	10400000	10400000	33	509	0.031
64073	chr19	+	38300000	38300000	38300000	38300000	38300000	38300000	6	24	0.152
7769	chr19	+	44200000	44200000	44200000	44200000	44200000	44200000	9	7	0.376
25871	chr3	-	113000000	113000000	113000000	113000000	113000000	113000000	10	1	0.793
4237	chr1	-	17000000	17000000	17000000	17000000	17000000	17000000	1001	104	0.904
29097	chr1	+	224000000	224000000	224000000	224000000	224000000	224000000	959	23	0.645
11273	chr16	+	28800000	28800000	28800000	28800000	28800000	28800000	295	12	0.869
11273	chr16	+	28800000	28800000	28800000	28800000	28800000	28800000	19	194	0.088
2323	chr19	+	49500000	49500000	49500000	49500000	49500000	49500000	8	23	0.206
50632	chr10	-	133000000	133000000	133000000	133000000	133000000	133000000	2	3	0.243
23125	chr17	-	4968906	4968981	4968906	4968979	4969149	4969337	139	1	0.993
64743	chrX	+	48600000	48600000	48600000	48600000	48600000	48600000	24	7	0.736
10084	chrX	+	48900000	48900000	48900000	48900000	48900000	48900000	323	15	0.955
5673	chr19	-	43200000	43200000	43200000	43200000	43200000	43200000	2	1	0.579
9531	chr10	+	120000000	120000000	120000000	120000000	120000000	120000000	85	28	0.748
2952	NT_187633.1	-	273535	273686	273535	273625	278294	278486	19	1	0.931
2952	NT_187633.1	-	273535	273686	273535	273625	275874	275962	72	4	0.927
53635	chr19	+	49900000	49900000	49900000	49900000	49900000	49900000	1524	15	0.986
7073	chr10	-	120000000	120000000	120000000	120000000	120000000	120000000	9	558	0.014
2622	chr16	+	90000000	90000000	90000000	90000000	90000000	90000000	6	5	0.409
11064	chr9	+	121000000	121000000	121000000	121000000	121000000	121000000	13	1	0.88
51019	chr12	-	102000000	102000000	102000000	102000000	102000000	102000000	255	53	0.825
10423	chr16	-	29900000	29900000	29900000	29900000	29900000	29900000	86	6	0.901
5281	chr2	-	46600000	46600000	46600000	46600000	46600000	46600000	11	5	0.619
85021	chr6	-	139000000	139000000	139000000	139000000	139000000	139000000	40	10	0.797
1819	chr17	+	18100000	18100000	18100000	18100000	18100000	18100000	10	119	0.056
80332	chr20	-	3667974	3669000	3667974	3668997	3669298	3669370	46	27	0.625
6464	chr1	-	155000000	155000000	155000000	155000000	155000000	155000000	56	35	0.611
90853	chr1	-	31800000	31800000	31800000	31800000	31800000	31800000	34	159	0.145
9584	chr20	-	35700000	35700000	35700000	35700000	35700000	35700000	83	38	0.158
6396	chr3	-	10300000	10300000	10300000	10300000	10300000	10300000	3723	178	0.892
124093	chr16	-	722921	723022	722921	723018	723094	723161	28	3	0.901
4152	chr18	-	50300000	50300000	50300000	50300000	50300000	50300000	15	18	0.335
81550	chr13	+	60600000	60600000	60600000	60600000	60600000	60600000	100	43	0.695
5429	chr6	+	43600000	43600000	43600000	43600000	43600000	43600000	6	4	0.072
79917	chrX	+	49200000	49200000	49200000	49200000	49200000	49200000	1	1	0.476
6185	chr20	+	37200000	37200000	37200000	37200000	37200000	37200000	2944	28	0.99
6949	chr5	+	150000000	150000000	150000000	150000000	150000000	150000000	3	1	0.746
9735	chr12	+	123000000	123000000	123000000	123000000	123000000	123000000	18	1	0.922
10318	chr5	-	151000000	151000000	151000000	151000000	151000000	151000000	6	144	0.036
6158	chr19	+	55400000	55400000	55400000	55400000	55400000	55400000	39086	132	0.927
8899	chr6	+	4062556	4064983	4063073	4064983	4062212	4062299	55	7	0.637
57154	chr7	-	99000000	99000000	99000000	99000000	99000000	99000000	20	3	0.863
23139	chr1	+	46000000	46000000	46000000	46000000	46000000	46000000	132	11	0.922
51535	chr12	+	42400000	42400000	42400000	42400000	42400000	42400000	3	1	0.728
29924	chr19	+	55700000	55700000	55700000	55700000	55700000	55700000	95	72	0.564
196403	chr12	+	57600000	57600000	57600000	57600000	57600000	57600000	16	9	0.612
10425	chr3	+	49000000	49000000	49000000	49000000	49000000	49000000	1	71	0.012
3611	chr11	+	6608017	6608211	6608045	6608211	6604225	6604360	2	145	0.011
7059	chr1	-	155000000	155000000	155000000	155000000	155000000	155000000	2	19	0.064
112611	chr6	+	83200000	83200000	83200000	83200000	83200000	83200000	21	3	0.739
57410	chr11	+	65500000	65500000	65500000	65500000	65500000	65500000	318	30	0.912
84572	chr16	+	1361694	1361797	1361742	1361797	1352238	1352306	2	134	0.011
4820	chr3	+	42600000	42600000	42600000	42600000	42600000	42600000	3	6	0.329
138428	chr9	-	128000000	128000000	128000000	128000000	128000000	128000000	173	12	0.899
84287	chr10	+	97500000	97500000	97500000	97500000	97500000	97500000	29	3	0.865
4931	chr1	-	224000000	224000000	224000000	224000000	224000000	224000000	2	1	0.171
64400	chr16	-	53500000	53500000	53500000	53500000	53500000	53500000	25	20	0.551
6843	chr12	-	6462236	6462969	6462236	6462842	6464889	6464941	63	19	0.642
6843	chr12	-	6462236	6464486	6462236	6462969	6464889	6464941	125	1	0.918
23640	chr19	-	55300000	55300000	55300000	55300000	55300000	55300000	134	5	0.961
23640	chr19	-	55300000	55300000	55300000	55300000	55300000	55300000	5	8	0.368
26520	chr14	-	58400000	58400000	58400000	58400000	58400000	58400000	488	5	0.984
162	chr22	-	29300000	29300000	29300000	29300000	29300000	29300000	33	1	0.959
1108	chr12	-	6601959	6602175	6601959	6602154	6602375	6602497	3	2	0.568
10989	chr2	-	86200000	86200000	86200000	86200000	86200000	86200000	12	3	0.797
773	chr19	-	13200000	13200000	13200000	13200000	13200000	13200000	2	2	0.492
22994	chr17	-	81200000	81200000	81200000	81200000	81200000	81200000	14	4	0.757
10250	chr1	+	24700000	24700000	24700000	24700000	24700000	24700000	6	2	0.746
22955	chr1	-	41000000	41000000	41000000	41000000	41000000	41000000	1	9	0.09
4125	chr19	-	12700000	12700000	12700000	12700000	12700000	12700000	7	35	0.164
10966	chr17	-	82700000	82700000	82700000	82700000	82700000	82700000	2	4	0.167
56916	chr4	+	94300000	94300000	94300000	94300000	94300000	94300000	4	4	0.49
64837	chr11	+	66300000	66300000	66300000	66300000	66300000	66300000	258	34	0.717
11258	chr9	-	34600000	34600000	34600000	34600000	34600000	34600000	2	402	0.003
641649	chr19	+	41400000	41400000	41400000	41400000	41400000	41400000	8	7	0.514
6594	chrX	-	129000000	129000000	129000000	129000000	129000000	129000000	18	13	0.487
8634	chr1	+	100000000	100000000	100000000	100000000	100000000	100000000	1	28	0.023
10658	chr11	-	47500000	47500000	47500000	47500000	47500000	47500000	179	8	0.663
10226	chr19	-	4838340	4839536	4838340	4839533	4844667	4844793	133	4	0.97
51002	chr2	-	73700000	73700000	73700000	73700000	73700000	73700000	36	11	0.762
81621	chr10	+	101000000	101000000	101000000	101000000	101000000	101000000	1	5	0.127
83638	chr11	-	65900000	65900000	65900000	65900000	65900000	65900000	9	8	0.524
145389	chr14	+	61100000	61100000	61100000	61100000	61000000	61000000	6	3	0.638
56342	chr19	+	10100000	10100000	10100000	10100000	10100000	10100000	43	3	0.934
51295	chr19	-	11500000	11500000	11500000	11500000	11500000	11500000	174	1	0.99
154075	chr6	-	130000000	130000000	130000000	130000000	130000000	130000000	46	5	0.846
5531	chr16	+	30100000	30100000	30100000	30100000	30100000	30100000	7	114	0.042
84196	chr1	-	21700000	21700000	21700000	21700000	21700000	21700000	10	2	0.831
91612	chr14	+	64900000	64900000	64900000	64900000	64900000	64900000	93	332	0.215
122509	chr14	+	94100000	94100000	94100000	94100000	94100000	94100000	1	4	0.16
79777	chr17	+	45100000	45100000	45100000	45100000	45100000	45100000	1	1	0.472
90835	chr16	-	30800000	30800000	30800000	30800000	30800000	30800000	1	3	0.175
55968	chr20	-	1454966	1455132	1454966	1455037	1458199	1458274	141	9	0.905
6597	chr19	+	11000000	11000000	11000000	11000000	11000000	11000000	7	113	0.055
1303	chr6	-	75100000	75100000	75100000	75100000	75100000	75100000	3735	101	0.804
9526	chr17	+	7585945	7586078	7585950	7586078	7585731	7585797	37	4	0.899
11329	chr6	-	36500000	36500000	36500000	36500000	36500000	36500000	627	13	0.834
7763	chr9	-	72400000	72400000	72400000	72400000	72400000	72400000	32	25	0.06
22980	chr16	+	89900000	89900000	89900000	89900000	89900000	89900000	125	1	0.99
5723	chr7	-	56000000	56000000	56000000	56000000	56000000	56000000	30	1	0.952
23065	chr1	-	19200000	19200000	19200000	19200000	19200000	19200000	6	4	0.595
201973	chr4	+	185000000	185000000	185000000	185000000	185000000	185000000	9	23	0.112
219854	chr11	-	125000000	125000000	125000000	125000000	125000000	125000000	2	3	0.352
64856	chr1	+	1436926	1437484	1437321	1437484	1435689	1435821	17	2	0.7
2745	chr5	-	95800000	95800000	95800000	95800000	95800000	95800000	200	623	0.078
168544	chr7	-	150000000	150000000	150000000	150000000	150000000	150000000	23	2	0.501
8539	chr11	+	43300000	43300000	43300000	43300000	43300000	43300000	12	4	0.118
81490	chr11	+	486890	487073	486938	487073	479084	479152	1	7	0.098
55809	chr6	-	42300000	42300000	42300000	42300000	42300000	42300000	1	1	0.342
57148	chr20	+	38600000	38600000	38600000	38600000	38600000	38600000	3	4	0.424
83479	chr1	-	201000000	201000000	201000000	201000000	201000000	201000000	2	2	0.404
6938	chr15	+	57300000	57300000	57300000	57300000	57300000	57300000	1	2	0.329
55748	chr18	+	74500000	74500000	74500000	74500000	74500000	74500000	16	1	0.921
79133	chr20	+	13800000	13800000	13800000	13800000	13800000	13800000	1	6	0.081
64172	chr2	-	190000000	190000000	190000000	190000000	190000000	190000000	11	2	0.722
284131	chr17	+	80400000	80400000	80400000	80400000	80400000	80400000	17	16	0.505
3421	chrX	-	154000000	154000000	154000000	154000000	154000000	154000000	777	2	0.992
7029	chr3	-	142000000	142000000	142000000	142000000	142000000	142000000	3	9	0.246
348995	chr6	-	150000000	150000000	150000000	150000000	150000000	150000000	4	2	0.165
79882	chr14	+	88600000	88600000	88600000	88600000	88600000	88600000	104	83	0.551
7443	chr14	+	96900000	96900000	96900000	96900000	96900000	96900000	30	3	0.907
116983	chr1	-	1300508	1300930	1300508	1300692	1301987	1302046	6	6	0.278
112770	chr1	-	156000000	156000000	156000000	156000000	156000000	156000000	449	5	0.978
88745	chr6	+	43000000	43000000	43000000	43000000	43000000	43000000	168	1	0.993
27342	chr7	+	66800000	66800000	66800000	66800000	66800000	66800000	1	9	0.098
64599	chr7	-	101000000	101000000	101000000	101000000	101000000	101000000	1	15	0.056
65980	chr5	-	886591	886767	886591	886707	887360	887471	6	17	0.201
60343	chrX	-	155000000	155000000	155000000	155000000	155000000	155000000	1	37	0.023
282991	chr10	-	100000000	100000000	100000000	100000000	100000000	100000000	71	2	0.972
91179	chr22	-	20400000	20400000	20400000	20400000	20400000	20400000	10	103	0.062
54901	chr6	+	21200000	21200000	21200000	21200000	21200000	21200000	3	3	0.064
64745	chr14	+	21000000	21000000	21000000	21000000	21000000	21000000	5	22	0.158
374882	chr19	-	11300000	11300000	11300000	11300000	11300000	11300000	36	4	0.839
29781	chr22	+	50500000	50500000	50500000	50500000	50500000	50500000	2	46	0.041
11158	chr22	-	50800000	50800000	50800000	50800000	50800000	50800000	1	2	0.327
147965	chr19	+	38400000	38400000	38400000	38400000	38400000	38400000	46	3	0.927
91355	chr22	-	25400000	25400000	25400000	25400000	25400000	25400000	18	2	0.85
84617	chr18	+	12300000	12300000	12300000	12300000	12300000	12300000	94	284	0.108
84278	chr9	-	96900000	96900000	96900000	96900000	96900000	96900000	30	13	0.242
51409	chr3	+	50600000	50600000	50600000	50600000	50600000	50600000	69	1	0.985
151194	chr2	-	208000000	208000000	208000000	208000000	208000000	208000000	30	4	0.755
55573	chr3	+	134000000	134000000	134000000	134000000	134000000	134000000	70	10	0.542
149951	chr20	-	32700000	32700000	32700000	32700000	32700000	32700000	44	6	0.878
285521	chr4	-	73100000	73100000	73100000	73100000	73100000	73100000	1	1	0.495
27000	chr7	-	103000000	103000000	103000000	103000000	103000000	103000000	20	2	0.862
9569	chr7	+	74500000	74500000	74500000	74500000	74500000	74500000	1	2	0.233
56917	chr19	-	47400000	47400000	47400000	47400000	47400000	47400000	19	118	0.077
10492	chr6	-	85600000	85600000	85600000	85600000	85600000	85600000	103	17	0.856
26528	chr19	+	1421147	1421258	1421150	1421258	1418665	1418731	72	18	0.797
6929	chr19	-	1609291	1610500	1609291	1609599	1611703	1611849	444	5	0.926
65981	chr12	-	30700000	30700000	30700000	30700000	30700000	30700000	26	40	0.334
65981	chr12	-	30700000	30700000	30700000	30700000	30700000	30700000	22	40	0.267
163059	chr19	-	12000000	12000000	12000000	12000000	12000000	12000000	1	2	0.32
196051	chr10	+	121000000	121000000	121000000	121000000	121000000	121000000	44	8	0.817
128229	chr1	+	156000000	156000000	156000000	156000000	156000000	156000000	2	3	0.284
54039	chr21	+	45900000	45900000	45900000	45900000	45900000	45900000	5	5	0.495
7692	chr20	+	18300000	18300000	18300000	18300000	18300000	18300000	10	8	0.551
64062	chr13	-	79300000	79300000	79300000	79300000	79300000	79300000	32	5	0.863
10455	chr6	-	4133548	4133711	4133548	4133701	4135510	4135597	9	38	0.182
7423	chr11	+	64200000	64200000	64200000	64200000	64200000	64200000	492	30	0.907
79149	chr19	-	56200000	56200000	56200000	56200000	56200000	56200000	1	1	0.495
3654	chrX	-	154000000	154000000	154000000	154000000	154000000	154000000	29	1	0.948
27332	chr2	+	71400000	71400000	71400000	71400000	71400000	71400000	612	6	0.986
85360	chr19	+	15100000	15100000	15100000	15100000	15100000	15100000	15	1	0.865
4358	chr2	-	27300000	27300000	27300000	27300000	27300000	27300000	56	5	0.901
79567	chr16	+	67500000	67500000	67500000	67500000	67500000	67500000	46	3	0.938
10956	chr12	+	57700000	57700000	57700000	57700000	57700000	57700000	88	208	0.293
89910	chr12	+	110000000	110000000	110000000	110000000	110000000	110000000	14	18	0.127
831	chr5	+	96800000	96800000	96800000	96800000	96800000	96800000	205	68	0.747
2588	chr16	-	88800000	88800000	88800000	88800000	88800000	88800000	31	61	0.024
84950	chr1	+	52400000	52400000	52400000	52400000	52400000	52400000	2	64	0.027
54858	chr19	+	18400000	18400000	18400000	18400000	18400000	18400000	869	17	0.541
29888	chr19	-	46700000	46700000	46700000	46700000	46700000	46700000	3	17	0.134
91782	chr8	+	23200000	23200000	23200000	23200000	23200000	23200000	1	1	0.098
9894	chr16	+	1506224	1506329	1506237	1506329	1505409	1505601	1	27	0.033
92960	chr19	-	7476874	7477436	7476874	7477253	7478313	7478376	46	5	0.805
10626	chr17	-	15700000	15700000	15700000	15700000	15700000	15700000	1	1	0.495
9641	chr1	+	206000000	206000000	206000000	206000000	206000000	206000000	20	2	0.907
55591	chr12	+	95300000	95300000	95300000	95300000	95300000	95300000	3	8	0.258
64223	chr16	+	2206030	2206214	2206060	2206214	2205453	2205512	11	5	0.647
55334	chr14	+	69500000	69500000	69500000	69500000	69500000	69500000	692	3	0.908
5335	chr20	+	41200000	41200000	41200000	41200000	41200000	41200000	18	4	0.815
2011	chr11	+	63900000	63900000	63900000	63900000	63900000	63900000	1	1	0.495
196403	chr12	+	57600000	57600000	57600000	57600000	57600000	57600000	7	1	0.735
55657	chr1	-	249000000	249000000	249000000	249000000	249000000	249000000	5	3	0.434
192111	chr12	+	133000000	133000000	133000000	133000000	133000000	133000000	4	7	0.359
5106	chr14	+	24100000	24100000	24100000	24100000	24100000	24100000	125	1	0.975
51693	chr16	+	88900000	88900000	88900000	88900000	88900000	88900000	26	1	0.911
7249	chr16	+	2079031	2079196	2079034	2079196	2076490	2076585	1	5	0.164
167153	chr5	+	79600000	79600000	79600000	79600000	79600000	79600000	5	1	0.822
27102	chr7	-	6042932	6042993	6042932	6042990	6044561	6044661	28	8	0.774
64225	chr2	-	38300000	38300000	38300000	38300000	38300000	38300000	2	17	0.027
3665	chr11	-	614475	614534	614475	614531	614796	615007	5	1	0.831
51108	chr16	+	21700000	21700000	21700000	21700000	21600000	21600000	3	1	0.746
653121	chr1	+	32600000	32600000	32600000	32600000	32600000	32600000	8	2	0.644
3609	chr19	+	10700000	10700000	10700000	10700000	10700000	10700000	23	17	0.556
6843	chr12	-	6462236	6464486	6462236	6462842	6464889	6464941	187	19	0.45
22926	chr1	+	162000000	162000000	162000000	162000000	162000000	162000000	3	27	0.074
57231	chr6	-	85500000	85500000	85500000	85500000	85500000	85500000	512	3	0.993
26009	chr1	-	77600000	77600000	77600000	77600000	77600000	77600000	5	2	0.71
26520	chr14	-	58400000	58400000	58400000	58400000	58400000	58400000	50	5	0.901
26520	chr14	-	58400000	58400000	58400000	58400000	58400000	58400000	10	3	0.766
375757	chr9	+	128000000	128000000	128000000	128000000	128000000	128000000	77	290	0.128
84522	chr3	+	9892808	9894349	9892914	9894349	9890609	9890811	1	51	0.011
5066	chr5	+	103000000	103000000	103000000	103000000	103000000	103000000	117	12	0.905
2260	chr8	-	38400000	38400000	38400000	38400000	38400000	38400000	9	8	0.108
55116	chr1	+	32100000	32100000	32100000	32100000	32100000	32100000	165	87	0.158
340277	chr7	+	23700000	23700000	23700000	23700000	23700000	23700000	3	1	0.746
10124	chr7	+	12700000	12700000	12700000	12700000	12700000	12700000	5	3	0.62
26007	chr11	+	61300000	61300000	61300000	61300000	61300000	61300000	7	37	0.121
396	chr17	-	81900000	81900000	81900000	81900000	81900000	81900000	1884	2	0.998
4938	chr12	+	113000000	113000000	113000000	113000000	113000000	113000000	2	1	0.241
80142	chr9	-	128000000	128000000	128000000	128000000	128000000	128000000	65	1	0.984
91289	chr22	-	50500000	50500000	50500000	50500000	50500000	50500000	1	11	0.059
7107	chr1	+	236000000	236000000	236000000	236000000	236000000	236000000	11	43	0.035
1327	chr16	+	85800000	85800000	85800000	85800000	85800000	85800000	2652	15	0.992
2876	chr3	-	49400000	49400000	49400000	49400000	49400000	49400000	14	1172	0.006
84964	chr19	-	36000000	36000000	36000000	36000000	36000000	36000000	16	72	0.155
23625	chr11	+	65600000	65600000	65600000	65600000	65600000	65600000	41	115	0.25
813	chr7	+	129000000	129000000	129000000	129000000	129000000	129000000	7	64	0.027
89941	chr16	+	670248	670357	670265	670357	670122	670175	27	3	0.89
2790	chr9	+	112000000	112000000	112000000	112000000	112000000	112000000	60	35	0.627
54981	chr9	-	75100000	75100000	75100000	75100000	75100000	75100000	4	1	0.77
5590	chr1	+	2168290	2169604	2169517	2169604	2155994	2156092	1	1	0.098
196074	chr11	+	28300000	28300000	28300000	28300000	28300000	28300000	2	7	0.181
64172	chr2	-	190000000	190000000	190000000	190000000	190000000	190000000	10	1	0.625
64172	chr2	-	190000000	190000000	190000000	190000000	190000000	190000000	20	2	0.584
26054	chr6	+	75600000	75600000	75600000	75600000	75600000	75600000	1	4	0.197
25911	chr10	+	102000000	102000000	102000000	102000000	102000000	102000000	1	117	0.007
84285	chr11	-	66000000	66000000	66000000	66000000	66000000	66000000	12	1	0.878
26586	chr13	+	52500000	52500000	52500000	52500000	52500000	52500000	1	1	0.495
9821	chr8	-	52600000	52600000	52600000	52600000	52600000	52600000	108	7	0.891
3069	chr2	-	241000000	241000000	241000000	241000000	241000000	241000000	19502	7	0.997
65980	chr5	-	886591	886767	886591	886704	887360	887471	6	2	0.678
6829	chr19	+	39400000	39400000	39400000	39400000	39400000	39400000	38	2	0.926
8894	chr20	-	34100000	34100000	34100000	34100000	34100000	34100000	784	3	0.996
60343	chrX	-	155000000	155000000	155000000	155000000	155000000	155000000	1	7	0.123
996	chr17	-	47100000	47100000	47100000	47100000	47100000	47100000	5	9	0.353
23774	chr22	-	49800000	49800000	49800000	49800000	49800000	49800000	2	5	0.099
51063	chr10	-	103000000	103000000	103000000	103000000	103000000	103000000	26	7	0.47
91179	chr22	-	20400000	20400000	20400000	20400000	20400000	20400000	17	40	0.279
81628	chr7	-	100000000	100000000	100000000	100000000	100000000	100000000	37	3	0.879
79703	chr11	+	66800000	66800000	66800000	66800000	66800000	66800000	58	26	0.686
92703	chr1	+	203000000	203000000	203000000	203000000	203000000	203000000	31	9	0.772
1523	chr7	+	102000000	102000000	102000000	102000000	102000000	102000000	59	12	0.825
84866	chr11	+	119000000	119000000	119000000	119000000	119000000	119000000	308	4	0.909
8295	chr7	+	99000000	99000000	99000000	99000000	99000000	99000000	3	2	0.524
29952	chr9	-	137000000	137000000	137000000	137000000	137000000	137000000	63	5	0.925
51186	chrX	+	103000000	103000000	103000000	103000000	103000000	103000000	331	9	0.973
55337	chr19	+	10100000	10100000	10100000	10100000	10100000	10100000	177	16	0.865
22907	chr3	+	47800000	47800000	47800000	47800000	47800000	47800000	4	35	0.068
8943	chr19	-	2112859	2112967	2112859	2112931	2113335	2113413	30	73	0.249
55573	chr3	+	134000000	134000000	134000000	134000000	134000000	134000000	149	34	0.811
23616	chr22	+	37700000	37700000	37700000	37700000	37700000	37700000	494	6	0.939
60385	chr19	-	49700000	49700000	49700000	49700000	49700000	49700000	3	2	0.538
51322	chr10	+	28600000	28600000	28600000	28600000	28600000	28600000	29	15	0.655
51474	chr12	-	50200000	50200000	50200000	50200000	50200000	50200000	5	19	0.062
11180	chr3	+	49000000	49000000	49000000	49000000	49000000	49000000	2	2	0.291
23654	chr22	-	50300000	50300000	50300000	50300000	50300000	50300000	250	2	0.988
79191	chr16	-	54300000	54300000	54300000	54300000	54300000	54300000	4	4	0.302
26151	chr17	-	74800000	74800000	74800000	74800000	74800000	74800000	7	13	0.317
26151	chr17	-	74800000	74800000	74800000	74800000	74800000	74800000	23	2	0.89
27077	chr17	-	19300000	19300000	19300000	19300000	19300000	19300000	10	82	0.071
7466	chr4	+	6277450	6277687	6277454	6277687	6269849	6270014	5	1	0.83
28977	chr12	+	93500000	93500000	93500000	93500000	93500000	93500000	12	19	0.382
10307	chr5	-	141000000	141000000	141000000	141000000	141000000	141000000	1	5	0.149
54812	chr2	+	64600000	64600000	64600000	64600000	64600000	64600000	65	37	0.633
8727	chr9	-	109000000	109000000	109000000	109000000	109000000	109000000	6	246	0.019
9295	chr1	+	70300000	70300000	70300000	70300000	70300000	70300000	278	163	0.626
125058	chr17	-	80000000	80000000	80000000	80000000	80000000	80000000	1	1	0.495
10603	chr7	+	102000000	102000000	102000000	102000000	102000000	102000000	6	3	0.662
8434	chr9	+	36100000	36100000	36100000	36100000	36100000	36100000	16	2	0.832
11168	chr9	-	15500000	15500000	15500000	15500000	15500000	15500000	32	8	0.677
51094	chr1	-	203000000	203000000	203000000	203000000	203000000	203000000	2	53	0.031
8703	chr1	-	161000000	161000000	161000000	161000000	161000000	161000000	141	12	0.91
113451	chr1	+	33100000	33100000	33100000	33100000	33100000	33100000	1	1	0.445
8634	chr1	+	100000000	100000000	100000000	100000000	100000000	100000000	7	28	0.185
6748	chrX	+	154000000	154000000	154000000	154000000	154000000	154000000	94	779	0.019
10772	chr1	-	24000000	24000000	24000000	24000000	24000000	24000000	80	18	0.813
54841	chr13	+	103000000	103000000	103000000	103000000	103000000	103000000	2	14	0.111
54629	chr15	+	58900000	58900000	58900000	58900000	58900000	58900000	24	9	0.723
154075	chr6	-	130000000	130000000	130000000	130000000	130000000	130000000	4	3	0.567
9324	chr6	-	79200000	79200000	79200000	79200000	79200000	79200000	72	74	0.201
124402	chr16	-	4608883	4609983	4608883	4609908	4610492	4610555	54	5	0.878
9448	chr2	+	102000000	102000000	102000000	102000000	102000000	102000000	14	1	0.932
5094	chr12	+	53500000	53500000	53500000	53500000	53500000	53500000	153	2	0.987
84251	chr1	+	66600000	66600000	66600000	66600000	66600000	66600000	12	1	0.922
55752	chr4	+	77000000	77000000	77000000	77000000	77000000	77000000	185	88	0.277
140465	chr12	+	56200000	56200000	56200000	56200000	56200000	56200000	14	276	0.034
267002	chr1	+	249000000	249000000	249000000	249000000	249000000	249000000	10	1	0.643
7280	chr6	-	3153665	3155055	3153665	3154923	3155624	3155735	7	138	0.026
79777	chr17	+	45100000	45100000	45100000	45100000	45100000	45100000	1	10	0.081
79777	chr17	+	45100000	45100000	45100000	45100000	45100000	45100000	5	6	0.399
90835	chr16	-	30800000	30800000	30800000	30800000	30800000	30800000	12	3	0.581
84058	chr2	+	74400000	74400000	74400000	74400000	74400000	74400000	175	3	0.975
116840	chr17	+	7936237	7936482	7936365	7936482	7934988	7935145	3	4	0.287
51574	chr4	+	113000000	113000000	113000000	113000000	113000000	113000000	19	89	0.145
55146	chr7	+	6588395	6589066	6588616	6589066	6585015	6585260	7	243	0.011
138162	chr9	-	135000000	135000000	135000000	135000000	135000000	135000000	48	7	0.84
2232	chr17	-	74900000	74900000	74900000	74900000	74900000	74900000	1	20	0.026
56971	chr19	+	44700000	44700000	44700000	44700000	44700000	44700000	16	63	0.199
553115	chr1	-	31600000	31600000	31600000	31600000	31600000	31600000	6	38	0.013
875	chr21	-	43100000	43100000	43100000	43100000	43100000	43100000	117	1	0.973
80199	chr19	-	49800000	49800000	49800000	49800000	49800000	49800000	4	45	0.08
57184	chr15	-	74900000	74900000	74900000	74900000	74900000	74900000	2458	2	0.989
65117	chr12	-	123000000	123000000	123000000	123000000	123000000	123000000	37	38	0.488
10001	chr14	-	70600000	70600000	70600000	70600000	70600000	70600000	1	33	0.026
79135	chrX	-	23800000	23800000	23800000	23800000	23800000	23800000	125	78	0.488
25906	chr11	-	72100000	72100000	72100000	72100000	72100000	72100000	6	232	0.023
158234	chr9	+	37800000	37800000	37800000	37800000	37800000	37800000	26	4	0.846
22873	chr13	-	95600000	95600000	95600000	95600000	95600000	95600000	151	9	0.938
29896	chr7	-	23500000	23500000	23500000	23500000	23500000	23500000	131	5	0.963
64210	chr10	-	97500000	97500000	97500000	97500000	97500000	97500000	19	1	0.949
5252	chr6	+	33400000	33400000	33400000	33400000	33400000	33400000	1	97	0.009
51310	chr14	-	23300000	23300000	23300000	23300000	23300000	23300000	49	4	0.869
7555	chr3	-	129000000	129000000	129000000	129000000	129000000	129000000	2	111	0.017
2934	chr9	+	121000000	121000000	121000000	121000000	121000000	121000000	4	45	0.066
60626	chr11	+	209174	209318	209258	209318	207699	208938	2	2	0.39
10139	chr20	-	63700000	63700000	63700000	63700000	63700000	63700000	76	2	0.974
4839	chr12	-	6566100	6566336	6566100	6566324	6566528	6566617	9	1	0.893
9399	chr15	-	74000000	74000000	74000000	74000000	74000000	74000000	20	9	0.685
54537	chr10	+	87200000	87200000	87200000	87200000	87200000	87200000	30	67	0.04
80321	chr3	-	139000000	139000000	139000000	139000000	139000000	139000000	1	5	0.129
55254	chr3	-	119000000	119000000	119000000	119000000	119000000	119000000	35	20	0.241
9167	chr2	-	42400000	42400000	42400000	42400000	42400000	42400000	477	8	0.983
8890	chr2	-	27400000	27400000	27400000	27400000	27400000	27400000	7	9	0.433
124944	chr17	+	7017256	7017520	7017260	7017520	7016909	7017014	245	543	0.305
8662	chr7	+	2380203	2380745	2380414	2380745	2379393	2379511	1311	21	0.963
5498	chr1	+	161000000	161000000	161000000	161000000	161000000	161000000	3	17	0.135
55620	chr19	-	4324454	4324667	4324454	4324664	4325215	4325308	9	1	0.898
10806	chr1	+	243000000	244000000	243000000	244000000	243000000	243000000	5	8	0.044
5445	chr7	-	95400000	95400000	95400000	95400000	95400000	95400000	52	2	0.957
5445	chr7	-	95400000	95400000	95400000	95400000	95400000	95400000	16	2	0.872
1945	chr1	+	155000000	155000000	155000000	155000000	155000000	155000000	3	6	0.306
375033	chr1	+	157000000	157000000	157000000	157000000	157000000	157000000	1	1	0.415
148137	chr19	+	35800000	35800000	35800000	35800000	35800000	35800000	3	2	0.551
55770	chr6	-	486096	486406	486096	486403	486633	486764	2	4	0.329
114898	chr5	-	160000000	160000000	160000000	160000000	160000000	160000000	5	5	0.379
10600	chr21	+	29000000	29000000	29000000	29000000	29000000	29000000	12	11	0.517
63917	chr7	+	152000000	152000000	152000000	152000000	152000000	152000000	11	1	0.915
50488	chr17	+	4891455	4891716	4891515	4891716	4890950	4891124	7	2	0.714
51528	chr14	+	59500000	59500000	59500000	59500000	59500000	59500000	3	1	0.692
51009	chr17	-	5485150	5485216	5485150	5485213	5486068	5486178	50	3	0.942
109	chr2	-	24800000	24800000	24800000	24800000	24800000	24800000	1	12	0.076
25793	chr22	+	32500000	32500000	32500000	32500000	32500000	32500000	42	1	0.954
2615	chr11	-	76700000	76700000	76700000	76700000	76700000	76700000	329	2	0.871
81858	chr8	-	144000000	144000000	144000000	144000000	144000000	144000000	356	21	0.942
158234	chr9	+	37800000	37800000	37800000	37800000	37800000	37800000	2	11	0.129
27352	chr22	+	40400000	40400000	40400000	40400000	40400000	40400000	27	121	0.143
1933	chr2	+	206000000	206000000	206000000	206000000	206000000	206000000	75	4	0.935
2873	chr17	+	82100000	82100000	82100000	82100000	82100000	82100000	135	18	0.88
2873	chr17	+	82100000	82100000	82100000	82100000	82100000	82100000	24	64	0.258
8648	chr2	+	24800000	24800000	24800000	24800000	24800000	24800000	7	2	0.774
56928	chr19	+	2339823	2339966	2339826	2339966	2339068	2339208	15	1	0.936
65010	chr3	-	48600000	48600000	48600000	48600000	48600000	48600000	9	16	0.355
26037	chr14	+	71700000	71700000	71700000	71700000	71700000	71700000	259	184	0.58
51754	chr9	+	35900000	35900000	35900000	35900000	35900000	35900000	34	2	0.802
6284	chr1	-	154000000	154000000	154000000	154000000	154000000	154000000	15	5	0.711
56672	chr11	+	8917286	8920079	8919336	8920079	8914825	8914930	385	3	0.897
84885	chr9	-	129000000	129000000	129000000	129000000	129000000	129000000	122	4	0.964
84885	chr9	-	129000000	129000000	129000000	129000000	129000000	129000000	27	4	0.835
6272	chr1	-	109000000	109000000	109000000	109000000	109000000	109000000	15	4	0.786
8896	chr7	+	99400000	99400000	99400000	99400000	99400000	99400000	189	10	0.949
54971	chr16	+	88000000	88000000	88000000	88000000	88000000	88000000	8	4	0.654
200014	chr1	-	52400000	52400000	52400000	52400000	52400000	52400000	4	7	0.338
51447	chr3	-	48700000	48700000	48700000	48700000	48700000	48700000	23	14	0.617
284390	chr19	+	12000000	12000000	12000000	12000000	12000000	12000000	1	3	0.239
81622	chr11	-	68000000	68000000	68000000	68000000	68000000	68000000	1	4	0.145
55604	chr6	+	25600000	25600000	25600000	25600000	25600000	25600000	2	1	0.641
27151	chr19	-	16900000	16900000	16900000	16900000	16900000	16900000	46	1	0.865
57092	chr3	+	102000000	102000000	102000000	102000000	102000000	102000000	49	20	0.645
10992	chr11	+	66100000	66100000	66100000	66100000	66100000	66100000	28	5	0.846
10869	chr3	-	49100000	49100000	49100000	49100000	49100000	49100000	2	1	0.658
8662	chr7	+	2380180	2380745	2380203	2380745	2379393	2379511	10	235	0.036
260425	chr1	+	114000000	114000000	114000000	114000000	114000000	114000000	1	5	0.144
27241	chr7	+	33600000	33600000	33600000	33600000	33600000	33600000	87	13	0.868
22978	chr10	-	103000000	103000000	103000000	103000000	103000000	103000000	8	14	0.09
54587	chr1	-	1353847	1353946	1353847	1353928	1354029	1354106	6	465	0.011
7769	chr19	+	44200000	44200000	44200000	44200000	44200000	44200000	100	8	0.737
1654	chrX	+	41300000	41300000	41300000	41300000	41300000	41300000	16	3	0.839
800	chr7	+	135000000	135000000	135000000	135000000	135000000	135000000	214	15	0.933
56478	chr22	-	31400000	31400000	31400000	31400000	31400000	31400000	4	4	0.495
11273	chr16	+	28800000	28800000	28800000	28800000	28800000	28800000	123	27	0.798
2323	chr19	+	49500000	49500000	49500000	49500000	49500000	49500000	2	9	0.158
64420	chr9	-	112000000	112000000	112000000	112000000	112000000	112000000	46	8	0.788
63917	chr7	+	152000000	152000000	152000000	152000000	152000000	152000000	2	61	0.027
23595	chr6	+	87700000	87700000	87700000	87700000	87700000	87700000	13	15	0.459
84864	chr3	-	97900000	98000000	97900000	98000000	98000000	98000000	15	3	0.831
64598	chr7	+	101000000	101000000	101000000	101000000	101000000	101000000	143	3	0.975
10468	chr5	+	53500000	53500000	53500000	53500000	53500000	53500000	86	15	0.849
89801	chrX	+	49300000	49300000	49300000	49300000	49300000	49300000	17	6	0.735
9820	chr6	-	43000000	43000000	43000000	43000000	43000000	43000000	7	82	0.073
79174	chr22	+	49900000	49900000	49900000	49900000	49900000	49900000	3	86	0.016
7073	chr10	-	120000000	120000000	120000000	120000000	120000000	120000000	14	17	0.38
5192	chr1	-	2406719	2406955	2406719	2406895	2408451	2408858	1	10	0.067
7444	chr2	+	58200000	58200000	58200000	58200000	58100000	58100000	3	5	0.367
81887	chrX	-	65500000	65500000	65500000	65500000	65500000	65500000	134	4	0.97
81887	chrX	-	65500000	65500000	65500000	65500000	65500000	65500000	49	1	0.921
1327	chr16	+	85800000	85800000	85800000	85800000	85800000	85800000	3744	15	0.986
92106	chr3	+	16300000	16300000	16300000	16300000	16300000	16300000	1	4	0.184
23625	chr11	+	65600000	65600000	65600000	65600000	65600000	65600000	179	26	0.845
54187	chr9	+	98100000	98100000	98100000	98100000	98100000	98100000	5	383	0.007
126789	chr1	+	1309680	1309851	1309705	1309851	1309453	1309603	70	7	0.895
11276	chr17	-	37500000	37500000	37500000	37500000	37600000	37600000	1	1	0.342
10868	chr9	+	130000000	130000000	130000000	130000000	130000000	130000000	10	13	0.326
6853	chrX	-	47600000	47600000	47600000	47600000	47600000	47600000	2	3	0.347
92002	chrX	-	154000000	154000000	154000000	154000000	154000000	154000000	75	81	0.398
55153	chr4	-	76000000	76000000	76000000	76000000	76000000	76000000	1	2	0.25
6885	chr6	-	90600000	90600000	90600000	90600000	90600000	90600000	1	5	0.15
4947	chr15	-	64700000	64700000	64700000	64700000	64700000	64700000	78	4	0.95
84060	chr7	+	92500000	92500000	92500000	92500000	92500000	92500000	1	3	0.137
5442	chr19	-	617776	617870	617776	617849	618487	618586	12	106	0.09
348995	chr6	-	150000000	150000000	150000000	150000000	150000000	150000000	4	2	0.173
8481	chrX	+	13800000	13800000	13800000	13800000	13800000	13800000	1	1	0.155
84285	chr11	-	66000000	66000000	66000000	66000000	66000000	66000000	1	8	0.097
8379	chr7	-	2230548	2230764	2230548	2230724	2232871	2232945	2	1	0.612
55049	chr19	+	18600000	18600000	18600000	18600000	18600000	18600000	253	67	0.724
339231	chr17	-	81700000	81700000	81700000	81700000	81700000	81700000	77	109	0.135
57670	chr7	-	139000000	139000000	139000000	139000000	139000000	139000000	7	1	0.841
51629	chr17	-	44300000	44300000	44300000	44300000	44300000	44300000	17	84	0.148
127018	chr1	+	219000000	219000000	219000000	219000000	219000000	219000000	1	11	0.075
127018	chr1	+	219000000	219000000	219000000	219000000	219000000	219000000	61	16	0.743
996	chr17	-	47100000	47100000	47100000	47100000	47100000	47100000	89	2	0.969
27229	chr15	+	43400000	43400000	43400000	43400000	43400000	43400000	5	4	0.551
7589	chr7	+	100000000	100000000	100000000	100000000	100000000	100000000	52	1	0.946
3912	chr7	-	108000000	108000000	108000000	108000000	108000000	108000000	2	1	0.271
64689	chr3	-	39100000	39100000	39100000	39100000	39100000	39100000	4	2	0.601
374882	chr19	-	11300000	11300000	11300000	11300000	11300000	11300000	44	131	0.162
9235	chr16	+	3065780	3065826	3065783	3065826	3065402	3065494	24	98	0.194
54758	chr16	-	87700000	87700000	87700000	87700000	87700000	87700000	29	15	0.655
51321	chr17	+	68200000	68200000	68200000	68200000	68200000	68200000	6	2	0.71
9701	chr22	+	50400000	50400000	50400000	50400000	50400000	50400000	7	61	0.101
9701	chr22	+	50400000	50400000	50400000	50400000	50400000	50400000	213	1	0.995
9117	chr3	-	42500000	42600000	42500000	42500000	42600000	42600000	161	23	0.174
8986	chr11	+	64400000	64400000	64400000	64400000	64400000	64400000	1	2	0.329
84278	chr9	-	96900000	96900000	96900000	96900000	96900000	96900000	30	13	0.241
23265	chr17	-	76100000	76100000	76100000	76100000	76100000	76100000	11	29	0.026
55621	chr19	-	13100000	13100000	13100000	13100000	13100000	13100000	20	1	0.925
2224	chr1	+	155000000	155000000	155000000	155000000	155000000	155000000	36	30	0.513
6134	chrX	+	154000000	154000000	154000000	154000000	154000000	154000000	17124	548	0.967
4798	chr11	-	130000000	130000000	130000000	130000000	130000000	130000000	2	4	0.287
54896	chr1	+	19300000	19300000	19300000	19300000	19300000	19300000	28	6	0.794
55573	chr3	+	134000000	134000000	134000000	134000000	134000000	134000000	104	9	0.919
401466	chr8	-	85200000	85200000	85200000	85200000	85200000	85200000	92	11	0.891
51474	chr12	-	50200000	50200000	50200000	50200000	50200000	50200000	2	26	0.07
1108	chr12	-	6600216	6600395	6600216	6600356	6600533	6600669	5	1	0.798
26151	chr17	-	74800000	74800000	74800000	74800000	74800000	74800000	1	20	0.025
55125	chr18	+	13100000	13100000	13100000	13100000	13100000	13100000	9	42	0.098
60487	chr6	+	126000000	126000000	126000000	126000000	126000000	126000000	2	5	0.111
51491	chr5	-	176000000	176000000	176000000	176000000	176000000	176000000	156	8	0.925
22955	chr1	-	41000000	41000000	41000000	41000000	41000000	41000000	1	26	0.033
79090	chr19	-	45200000	45200000	45200000	45200000	45200000	45200000	3	58	0.04
7070	chr11	-	119000000	119000000	119000000	119000000	119000000	119000000	839	24	0.963
1353	chr17	-	55000000	55000000	55000000	55000000	55000000	55000000	238	9	0.344
22913	chr20	+	34100000	34100000	34100000	34100000	34100000	34100000	2306	12	0.854
10362	chr19	+	3576260	3576307	3576263	3576307	3575539	3575660	158	9	0.945
7697	chr7	+	64800000	64800000	64800000	64800000	64800000	64800000	3	8	0.268
7181	chr12	-	95000000	95000000	95000000	95000000	95000000	95000000	12	3	0.603
55212	chr4	-	122000000	122000000	122000000	122000000	122000000	122000000	1	2	0.329
641649	chr19	+	41400000	41400000	41400000	41400000	41400000	41400000	102	4	0.892
10658	chr11	-	47500000	47500000	47500000	47500000	47500000	47500000	114	8	0.815
149986	chr20	+	62100000	62100000	62100000	62100000	62100000	62100000	2	4	0.247
80198	chr11	+	65900000	65900000	65900000	65900000	65900000	65900000	2	18	0.098
2521	chr16	+	31200000	31200000	31200000	31200000	31200000	31200000	46	28	0.617
282969	chr10	-	133000000	133000000	133000000	133000000	133000000	133000000	55	105	0.264
23187	chr11	+	119000000	119000000	119000000	119000000	119000000	119000000	8	1	0.887
8458	chr1	+	117000000	117000000	117000000	117000000	117000000	117000000	7	1	0.825
92715	chr9	-	138000000	138000000	138000000	138000000	138000000	138000000	20	67	0.032
80218	chr3	-	114000000	114000000	114000000	114000000	114000000	114000000	2	3	0.395
83871	chr17	-	28700000	28700000	28700000	28700000	28700000	28700000	208	44	0.69
1781	chr2	+	172000000	172000000	172000000	172000000	172000000	172000000	1	156	0.005
5094	chr12	+	53500000	53500000	53500000	53500000	53500000	53500000	597	145	0.801
83451	chr7	-	73700000	73700000	73700000	73700000	73700000	73700000	4	11	0.089
10450	chr1	+	39700000	39700000	39700000	39700000	39700000	39700000	95	1	0.987
1973	chr17	+	7578164	7578244	7578226	7578244	7577826	7577916	5412	17	0.996
54507	chr1	+	151000000	151000000	151000000	151000000	151000000	151000000	9	17	0.17
10019	chr12	+	111000000	111000000	111000000	111000000	111000000	111000000	1	1	0.495
4802	chr1	+	40800000	40800000	40800000	40800000	40800000	40800000	54	112	0.135
79096	chr11	+	47200000	47200000	47200000	47200000	47200000	47200000	76	103	0.063
84058	chr2	+	74400000	74400000	74400000	74400000	74400000	74400000	2	7	0.19
51006	chr20	-	46400000	46400000	46400000	46400000	46400000	46400000	178	8	0.946
51006	chr20	-	46400000	46400000	46400000	46400000	46400000	46400000	12	10	0.417
6774	chr17	-	42300000	42300000	42300000	42300000	42300000	42300000	38	5	0.851
5886	chr19	+	12900000	12900000	12900000	12900000	12900000	12900000	68	72	0.481
26088	chr22	+	37600000	37600000	37600000	37600000	37600000	37600000	2	10	0.112
93436	chr19	+	19100000	19100000	19100000	19100000	19100000	19100000	3	53	0.047
80313	chr10	+	132000000	132000000	132000000	132000000	132000000	132000000	5	4	0.399
57504	chr2	+	42700000	42700000	42700000	42700000	42700000	42700000	38	27	0.58
23152	chr19	+	42300000	42300000	42300000	42300000	42300000	42300000	3	1	0.746
5293	chr1	+	9716958	9717108	9717045	9717108	9716439	9716619	2	1	0.558
55697	chr16	-	70700000	70700000	70700000	70700000	70700000	70700000	136	155	0.031
84293	chr10	+	80400000	80400000	80400000	80400000	80400000	80400000	7	1	0.863
5452	chr19	-	42100000	42100000	42100000	42100000	42100000	42100000	1	13	0.051
5452	chr19	-	42100000	42100000	42100000	42100000	42100000	42100000	11	11	0.431
1499	chr3	+	41200000	41200000	41200000	41200000	41200000	41200000	348	1	0.994
80155	chr4	+	139000000	139000000	139000000	139000000	139000000	139000000	5	1	0.831
147837	chr19	-	12300000	12300000	12300000	12300000	12300000	12300000	2	1	0.485
128229	chr1	+	156000000	156000000	156000000	156000000	156000000	156000000	3	3	0.482
1024	chr13	+	26400000	26400000	26400000	26400000	26400000	26400000	12	9	0.567
84513	chr8	-	38300000	38300000	38300000	38300000	38300000	38300000	601	35	0.655
10273	chr16	+	681062	681350	681151	681350	680409	680684	3	180	0.01
151313	chr2	-	97100000	97100000	97100000	97100000	97100000	97100000	1	25	0.028
51465	chr6	-	89300000	89300000	89300000	89300000	89300000	89300000	13	352	0.03
57658	chr12	-	53700000	53700000	53700000	53700000	53700000	53700000	2	17	0.05
9605	chr16	-	89700000	89700000	89700000	89700000	89700000	89700000	12	22	0.348
5394	chr1	-	11100000	11100000	11100000	11100000	11100000	11100000	12	314	0.034
220002	chr11	-	61300000	61400000	61300000	61300000	61400000	61400000	238	12	0.761
8881	chr13	+	114000000	114000000	114000000	114000000	114000000	114000000	992	73	0.893
23623	chr1	+	155000000	155000000	155000000	155000000	155000000	155000000	187	3	0.952
79567	chr16	+	67500000	67500000	67500000	67500000	67500000	67500000	1	7	0.108
10457	chr7	+	23300000	23300000	23300000	23300000	23300000	23300000	2	116	0.016
64710	chr1	-	206000000	206000000	206000000	206000000	206000000	206000000	531	111	0.824
284004	chr17	+	82400000	82400000	82400000	82400000	82400000	82400000	6	35	0.111
6427	chr17	-	76700000	76700000	76700000	76700000	76700000	76700000	156	133	0.168
84286	chr4	+	951645	951717	951681	951717	951206	951258	16	14	0.479
29100	chr16	+	67200000	67200000	67200000	67200000	67200000	67200000	11	102	0.057
9919	chr9	-	136000000	136000000	136000000	136000000	136000000	136000000	1	14	0.047
29098	chr17	+	8289257	8290087	8289812	8290087	8288955	8289072	330	1	0.986
10713	chr2	+	85600000	85600000	85600000	85600000	85600000	85600000	2	15	0.105
5664	chr1	+	227000000	227000000	227000000	227000000	227000000	227000000	13	20	0.389
10297	chr19	+	1455383	1455500	1455386	1455500	1455148	1455257	2	2	0.495
64223	chr16	+	2206478	2206659	2206496	2206659	2206357	2206409	1	42	0.021
144715	chr12	+	111000000	111000000	111000000	111000000	111000000	111000000	9	1	0.528
23047	chr13	+	32800000	32800000	32800000	32800000	32800000	32800000	9	18	0.329
9398	chr1	+	117000000	117000000	117000000	117000000	117000000	117000000	2	2	0.481
83890	chr5	-	95700000	95700000	95700000	95700000	95700000	95700000	1	3	0.237
9555	chr5	-	135000000	135000000	135000000	135000000	135000000	135000000	60	70	0.457
57410	chr11	+	65500000	65500000	65500000	65500000	65500000	65500000	331	78	0.76
4820	chr3	+	42600000	42600000	42600000	42600000	42600000	42600000	1	4	0.181
23240	chr4	+	154000000	154000000	154000000	154000000	154000000	154000000	19	1	0.949
8624	chr21	-	39200000	39200000	39200000	39200000	39200000	39200000	43	2	0.951
55860	chr14	+	58200000	58200000	58200000	58200000	58200000	58200000	4	181	0.019
22926	chr1	+	162000000	162000000	162000000	162000000	162000000	162000000	48	2	0.959
2686	chr20	-	34900000	34900000	34900000	34900000	34900000	34900000	7	6	0.418
10616	chr20	+	409829	410025	409880	410025	408298	408779	13	83	0.104
57414	chr7	+	75900000	75900000	75900000	75900000	75900000	75900000	22	1	0.947
91252	chr11	+	47400000	47400000	47400000	47400000	47400000	47400000	117	1	0.976
79089	chr17	+	44200000	44200000	44200000	44200000	44200000	44200000	7	2	0.688
8440	chr2	+	106000000	106000000	106000000	106000000	106000000	106000000	2	1	0.662
10989	chr2	-	86200000	86200000	86200000	86200000	86200000	86200000	7	11	0.343
58190	chr2	+	218000000	218000000	218000000	218000000	218000000	218000000	12	21	0.359
23505	chr2	-	97800000	97800000	97800000	97800000	97800000	97800000	31	8	0.792
55125	chr18	+	13100000	13100000	13100000	13100000	13100000	13100000	26	26	0.495
58189	chr16	+	84300000	84300000	84300000	84300000	84300000	84300000	4	1	0.797
51491	chr5	-	176000000	176000000	176000000	176000000	176000000	176000000	156	37	0.724
6675	chr1	+	163000000	163000000	163000000	163000000	163000000	163000000	199	43	0.819
1353	chr17	-	55000000	55000000	55000000	55000000	55000000	55000000	196	1	0.833
1353	chr17	-	55000000	55000000	55000000	55000000	55000000	55000000	238	9	0.344
8906	chr14	-	23600000	23600000	23600000	23600000	23600000	23600000	4	2	0.585
23137	chr9	+	70300000	70300000	70300000	70300000	70300000	70300000	1	8	0.096
10966	chr17	-	82700000	82700000	82700000	82700000	82700000	82700000	16	4	0.244
51160	chr8	-	144000000	144000000	144000000	144000000	144000000	144000000	29	1	0.956
55780	chr6	+	170000000	170000000	170000000	170000000	170000000	170000000	1	1	0.492
641649	chr19	+	41400000	41400000	41400000	41400000	41400000	41400000	82	4	0.908
11152	chrX	-	49100000	49100000	49100000	49100000	49100000	49100000	8	86	0.084
6594	chrX	-	129000000	129000000	129000000	129000000	129000000	129000000	33	146	0.134
9351	chr16	+	2037825	2039026	2037858	2039026	2037537	2037600	264	52	0.806
55687	chr22	+	46400000	46400000	46400000	46400000	46300000	46300000	35	4	0.862
1293	chr2	-	237000000	237000000	237000000	237000000	237000000	237000000	71	3	0.844
10658	chr11	-	47500000	47500000	47500000	47500000	47500000	47500000	333	2	0.92
51002	chr2	-	73700000	73700000	73700000	73700000	73700000	73700000	1	10	0.089
23524	chr16	+	2770603	2770717	2770606	2770717	2770351	2770465	807	47	0.944
55764	chr3	+	130000000	130000000	130000000	130000000	130000000	130000000	10	26	0.274
29057	chrX	-	53000000	53000000	53000000	53000000	53000000	53000000	1	2	0.118
64782	chr15	+	88600000	88600000	88600000	88600000	88600000	88600000	1	3	0.246
81669	chr1	-	1390765	1392803	1390765	1390865	1393395	1393460	558	3	0.93
3213	chr17	-	48600000	48600000	48600000	48600000	48600000	48600000	4	2	0.416
4862	chr2	+	101000000	101000000	101000000	101000000	101000000	101000000	77	2	0.952
84908	chr2	-	70300000	70300000	70300000	70300000	70300000	70300000	26	24	0.173
7086	chr3	-	53200000	53200000	53200000	53200000	53200000	53200000	2	1	0.544
92715	chr9	-	138000000	138000000	138000000	138000000	138000000	138000000	20	67	0.033
57335	chr17	+	15700000	15700000	15700000	15700000	15700000	15700000	1	3	0.174
1781	chr2	+	172000000	172000000	172000000	172000000	172000000	172000000	519	25	0.953
5571	chr12	-	49000000	49000000	49000000	49000000	49000000	49000000	1	8	0.086
10290	chr2	+	219000000	219000000	219000000	219000000	219000000	219000000	10	112	0.07
23770	chr19	-	18500000	18500000	18500000	18500000	18500000	18500000	405	177	0.692
25902	chr6	+	151000000	151000000	151000000	151000000	151000000	151000000	58	40	0.587
93643	chr6	+	43500000	43500000	43500000	43500000	43500000	43500000	2	2	0.495
54816	chr15	-	56700000	56700000	56700000	56700000	56700000	56700000	11	11	0.489
84196	chr1	-	21700000	21700000	21700000	21700000	21700000	21700000	17	5	0.769
4123	chr15	-	75400000	75400000	75400000	75400000	75400000	75400000	2	44	0.04
79777	chr17	+	45100000	45100000	45100000	45100000	45100000	45100000	38	7	0.445
51006	chr20	-	46400000	46400000	46400000	46400000	46400000	46400000	3	3	0.302
51006	chr20	-	46400000	46400000	46400000	46400000	46400000	46400000	4	52	0.058
51574	chr4	+	113000000	113000000	113000000	113000000	113000000	113000000	291	13	0.956
258010	chr11	-	22800000	22800000	22800000	22800000	22800000	22800000	109	1	0.846
9526	chr17	+	7586655	7586777	7586691	7586777	7585945	7586078	13	77	0.12
25900	chr12	-	6548064	6548545	6548064	6548157	6548667	6548825	71	1	0.952
2232	chr17	-	74900000	74900000	74900000	74900000	74900000	74900000	6	20	0.227
7248	chr9	-	133000000	133000000	133000000	133000000	133000000	133000000	10	1	0.907
440	chr7	-	97900000	97900000	97900000	97900000	97900000	97900000	46	2	0.939
3669	chr15	+	88700000	88700000	88700000	88700000	88600000	88600000	7	9	0.054
55111	chr19	-	2233149	2234240	2233149	2234061	2235761	2235828	131	8	0.881
23481	chr22	-	30600000	30600000	30600000	30600000	30600000	30600000	209	15	0.932
127544	chr1	-	32900000	32900000	32900000	32900000	32900000	32900000	6	37	0.108
64343	chr3	-	28300000	28300000	28300000	28300000	28300000	28300000	59	34	0.628
9823	chrX	-	102000000	102000000	102000000	102000000	102000000	102000000	3	6	0.279
23647	chr11	-	6479139	6479357	6479139	6479258	6479971	6480068	1	74	0.008
55851	chr19	+	35700000	35700000	35700000	35700000	35700000	35700000	367	13	0.957
221927	chr7	-	2537850	2538944	2537850	2538764	2539178	2539351	7	32	0.09
10347	chr19	+	1049265	1049437	1049317	1049437	1048894	1049005	4	1	0.748
64210	chr10	-	97500000	97500000	97500000	97500000	97500000	97500000	1	3	0.225
79085	chr19	-	6436351	6436468	6436351	6436464	6438446	6438534	14	30	0.312
51754	chr9	+	35900000	35900000	35900000	35900000	35900000	35900000	4	1	0.796
56834	chr11	+	64300000	64300000	64300000	64300000	64300000	64300000	249	30	0.829
56834	chr11	+	64300000	64300000	64300000	64300000	64300000	64300000	5	1	0.773
84069	chr1	+	972860	973010	972894	973010	972287	972424	12	1	0.907
2101	chr11	+	64300000	64300000	64300000	64300000	64300000	64300000	24	2	0.922
23363	chr2	-	220000000	220000000	220000000	220000000	220000000	220000000	13	19	0.147
23567	chr5	+	177000000	177000000	177000000	177000000	177000000	177000000	1	9	0.078
221078	chr10	-	18600000	18600000	18600000	18600000	18600000	18600000	3	1	0.746
26301	chr9	-	133000000	133000000	133000000	133000000	133000000	133000000	9	1	0.889
26229	chr11	-	62600000	62600000	62600000	62600000	62600000	62600000	4	279	0.004
2934	chr9	+	121000000	121000000	121000000	121000000	121000000	121000000	6	1	0.82
1456	chr5	+	124000000	124000000	124000000	124000000	124000000	124000000	1	3	0.246
10139	chr20	-	63700000	63700000	63700000	63700000	63700000	63700000	8	8	0.492
221477	chr6	+	36900000	36900000	36900000	36900000	36900000	36900000	36	2	0.928
339487	chr1	-	32600000	32600000	32600000	32600000	32600000	32600000	612	1	0.998
339487	chr1	-	32600000	32600000	32600000	32600000	32600000	32600000	11	23	0.276
113452	chr1	-	32900000	32900000	32900000	32900000	32900000	32900000	221	4	0.971
27151	chr19	-	16900000	16900000	16900000	16900000	16900000	16900000	48	1	0.852
51016	chr14	-	24100000	24100000	24100000	24100000	24100000	24100000	2	5	0.155
4942	chr10	-	124000000	124000000	124000000	124000000	124000000	124000000	7	75	0.007
10039	chr3	+	51900000	51900000	51900000	51900000	51900000	51900000	5	2	0.708
124944	chr17	+	7017256	7017520	7017260	7017520	7016494	7016685	76	29	0.718
8662	chr7	+	2380203	2380745	2380278	2380745	2379393	2379511	429	304	0.484
1739	chr3	-	197000000	197000000	197000000	197000000	197000000	197000000	5	2	0.71
5498	chr1	+	161000000	161000000	161000000	161000000	161000000	161000000	6	5	0.497
55700	chr1	+	36200000	36200000	36200000	36200000	36200000	36200000	42	242	0.145
85363	chr11	-	5663194	5665395	5663194	5664173	5665655	5665682	287	6	0.839
5437	chr3	+	184000000	184000000	184000000	184000000	184000000	184000000	12	1	0.894
10280	chr9	-	34600000	34600000	34600000	34600000	34600000	34600000	1	20	0.042
5127	chrX	+	47200000	47200000	47200000	47200000	47200000	47200000	1764	4	0.993
51115	chr8	-	86500000	86500000	86500000	86500000	86500000	86500000	445	42	0.438
51115	chr8	-	86500000	86500000	86500000	86500000	86500000	86500000	216	22	0.886
25957	chr6	-	99400000	99400000	99400000	99400000	99400000	99400000	49	23	0.174
25988	chr11	+	119000000	119000000	119000000	119000000	119000000	119000000	1	7	0.089
55152	chr3	-	49000000	49000000	49000000	49000000	49000000	49000000	107	20	0.82
2130	chr22	+	29300000	29300000	29300000	29300000	29300000	29300000	14	28	0.329
11273	chr16	+	28800000	28800000	28800000	28800000	28800000	28800000	23	15	0.571
11273	chr16	+	28800000	28800000	28800000	28800000	28800000	28800000	79	8	0.844
4968	chr3	+	9757043	9757407	9757060	9757407	9756766	9756816	16	54	0.21
9898	chr1	+	154000000	154000000	154000000	154000000	154000000	154000000	122	63	0.655
51011	chr2	+	95400000	95400000	95400000	95400000	95400000	95400000	8	3	0.723
10235	chr11	-	64700000	64700000	64700000	64700000	64700000	64700000	21	1	0.932
23595	chr6	+	87600000	87600000	87600000	87600000	87600000	87600000	6	8	0.405
23054	chr20	-	34700000	34700000	34700000	34700000	34700000	34700000	69	9	0.883
4241	chr3	-	197000000	197000000	197000000	197000000	197000000	197000000	10	1	0.907
219402	chr13	-	27400000	27400000	27400000	27400000	27400000	27400000	2	14	0.063
55660	chr2	-	153000000	153000000	153000000	153000000	153000000	153000000	5	19	0.196
5706	chr14	+	52700000	52700000	52700000	52700000	52700000	52700000	16	75	0.019
55929	chr1	+	44200000	44200000	44200000	44200000	44200000	44200000	12	1	0.904
10237	chr17	-	49700000	49700000	49700000	49700000	49700000	49700000	82	74	0.487
24144	chr22	-	26500000	26500000	26500000	26500000	26500000	26500000	2	10	0.044
79664	chr15	-	60500000	60500000	60500000	60500000	60500000	60500000	11	2	0.726
285550	chr4	+	15700000	15700000	15700000	15700000	15700000	15700000	5	54	0.059
6632	chr18	+	21600000	21600000	21600000	21600000	21600000	21600000	1366	1	0.999
54497	chr2	-	37000000	37000000	37000000	37000000	37000000	37000000	4	2	0.662
1659	chr17	+	43500000	43500000	43500000	43500000	43500000	43500000	116	9	0.818
23129	chr3	-	130000000	130000000	130000000	130000000	130000000	130000000	10	99	0.073
81887	chrX	-	65500000	65500000	65500000	65500000	65500000	65500000	90	1	0.892
9913	chr2	-	27700000	27700000	27700000	27700000	27700000	27700000	10	20	0.268
1327	chr16	+	85800000	85800000	85800000	85800000	85800000	85800000	7473	15	0.997
1327	chr16	+	85800000	85800000	85800000	85800000	85800000	85800000	4868	47	0.989
55023	chr6	-	79000000	79000000	79000000	79000000	79000000	79000000	19	4	0.823
1981	chr3	+	184000000	184000000	184000000	184000000	184000000	184000000	4	7	0.289
23625	chr11	+	65600000	65600000	65600000	65600000	65600000	65600000	105	26	0.752
155368	chr7	-	73800000	73800000	73800000	73800000	73800000	73800000	4	1	0.724
55108	chr1	-	32400000	32400000	32400000	32400000	32400000	32400000	2	10	0.059
89849	chr11	+	72800000	72800000	72800000	72800000	72800000	72800000	10	2	0.547
57187	chrX	-	124000000	124000000	124000000	124000000	124000000	124000000	10	80	0.075
57187	chrX	-	124000000	124000000	124000000	124000000	124000000	124000000	1	10	0.083
6650	chr16	+	553314	554636	553342	554636	552862	553041	2	2	0.457
126789	chr1	+	1310839	1311071	1310891	1311071	1310633	1310688	3	2	0.527
57018	chr3	-	157000000	157000000	157000000	157000000	157000000	157000000	62	11	0.331
57146	chr16	+	21200000	21200000	21200000	21200000	21200000	21200000	8	2	0.7
64172	chr2	-	190000000	190000000	190000000	190000000	190000000	190000000	13	2	0.756
284131	chr17	+	80400000	80400000	80400000	80400000	80400000	80400000	8	45	0.081
113026	chr17	-	45100000	45100000	45100000	45100000	45100000	45100000	3	33	0.046
127255	chr1	-	74200000	74200000	74200000	74200000	74200000	74200000	1	1	0.495
51329	chr12	+	123000000	123000000	123000000	123000000	123000000	123000000	42	206	0.149
6430	chr14	+	69800000	69800000	69800000	69800000	69800000	69800000	938	130	0.876
84285	chr11	-	66000000	66000000	66000000	66000000	66000000	66000000	19	1	0.927
7791	chr7	+	143000000	143000000	143000000	143000000	143000000	143000000	13	13	0.495
23029	chr1	-	235000000	235000000	235000000	235000000	235000000	235000000	157	13	0.922
4485	chr3	-	49700000	49700000	49700000	49700000	49700000	49700000	14	3	0.778
414918	chr22	-	50300000	50300000	50300000	50300000	50300000	50300000	1	1	0.318
542767	chr13	+	23900000	23900000	23900000	23900000	23900000	23900000	1	5	0.101
9221	chr10	+	102000000	102000000	102000000	102000000	102000000	102000000	1	2	0.329
6120	chr2	+	210000000	210000000	210000000	210000000	210000000	210000000	23	2	0.918
79990	chr17	-	42700000	42700000	42700000	42700000	42700000	42700000	11	1	0.833
23272	chr3	-	56600000	56600000	56600000	56600000	56600000	56600000	3	1	0.622
6678	chr5	-	152000000	152000000	152000000	152000000	152000000	152000000	11543	6	0.999
65980	chr5	-	886591	886707	886591	886704	887360	887471	17	2	0.893
3326	chr6	+	44200000	44200000	44200000	44200000	44200000	44200000	1	142	0.006
1355	chr10	-	99700000	99700000	99700000	99700000	99700000	99700000	51	17	0.414
123207	chr15	-	83000000	83000000	83000000	83000000	83000000	83000000	301	1	0.811
6294	chr19	+	5667346	5667450	5667352	5667450	5667045	5667164	110	34	0.757
54458	chr12	+	53400000	53400000	53400000	53400000	53400000	53400000	408	10	0.953
54758	chr16	-	87700000	87700000	87700000	87700000	87700000	87700000	1	19	0.046
54776	chr19	-	55100000	55100000	55100000	55100000	55100000	55100000	46	71	0.388
8986	chr11	+	64400000	64400000	64400000	64400000	64400000	64400000	9	1	0.868
5763	chr12	+	6769843	6769999	6769920	6769999	6769602	6769674	20	1044	0.012
22929	chr10	-	13300000	13300000	13300000	13300000	13300000	13300000	81	2	0.975
79758	chr13	-	51800000	51800000	51800000	51800000	51800000	51800000	1	21	0.018
56181	chr1	+	25800000	25800000	25800000	25800000	25800000	25800000	36	1	0.954
64582	chr14	-	59500000	59500000	59500000	59500000	59500000	59500000	12	3	0.499
1649	chr12	-	57500000	57500000	57500000	57500000	57500000	57500000	59	40	0.451
7709	chr1	-	15900000	15900000	15900000	15900000	15900000	15900000	3	77	0.033
10062	chr11	+	47300000	47300000	47300000	47300000	47300000	47300000	10	1	0.741
92745	chrX	-	48500000	48500000	48500000	48500000	48500000	48500000	541	10	0.951
9322	chr19	+	6751033	6751530	6751062	6751530	6750511	6750633	7	417	0.014
148523	chr1	+	150000000	150000000	150000000	150000000	150000000	150000000	4	3	0.497
23759	chr22	+	21700000	21700000	21700000	21700000	21700000	21700000	74	11	0.777
79868	chrX	+	112000000	112000000	112000000	112000000	112000000	112000000	16	5	0.653
6609	chr11	+	6394177	6394996	6394197	6394996	6393895	6394041	13	394	0.028
23295	chr16	+	4686258	4690974	4688795	4690974	4683842	4683932	9	16	0.03
8061	chr11	-	65900000	65900000	65900000	65900000	65900000	65900000	47	1	0.978
4946	chr19	+	2271384	2271530	2271390	2271530	2269485	2269744	2175	12	0.994
4152	chr18	-	50300000	50300000	50300000	50300000	50300000	50300000	19	1	0.948
8881	chr13	+	114000000	114000000	114000000	114000000	114000000	114000000	10	1	0.907
10525	chr11	-	119000000	119000000	119000000	119000000	119000000	119000000	1	9	0.098
23318	chr1	-	52400000	52400000	52400000	52400000	52400000	52400000	2	1	0.662
23318	chr1	-	52400000	52400000	52400000	52400000	52400000	52400000	1	3	0.236
9812	chr5	+	142000000	142000000	142000000	142000000	142000000	142000000	247	28	0.621
9812	chr5	+	142000000	142000000	142000000	142000000	142000000	142000000	319	14	0.8
10137	chr20	-	35700000	35700000	35700000	35700000	35700000	35700000	2	2	0.452
3728	chr17	-	41800000	41800000	41800000	41800000	41800000	41800000	545	1	0.993
64766	chr1	+	32800000	32800000	32800000	32800000	32800000	32800000	15	2	0.88
23523	chr22	+	24200000	24200000	24200000	24200000	24200000	24200000	100	6	0.913
29098	chr17	+	8289502	8290087	8289812	8290087	8289257	8289414	372	10	0.924
8899	chr6	+	4061014	4062299	4061654	4062299	4060412	4060686	239	1	0.978
23139	chr1	+	46000000	46000000	46000000	46000000	46000000	46000000	326	9	0.925
7170	chr1	-	154000000	154000000	154000000	154000000	154000000	154000000	21	232	0.009
219902	chr11	+	120000000	120000000	120000000	120000000	120000000	120000000	14	1	0.929
219902	chr11	+	120000000	120000000	120000000	120000000	120000000	120000000	2	4	0.314
11118	chr6	+	26400000	26400000	26400000	26400000	26400000	26400000	12	30	0.121
64849	chr20	-	46600000	46600000	46600000	46600000	46600000	46600000	2	1	0.562
222389	chr10	-	13500000	13500000	13500000	13500000	13500000	13500000	6	4	0.594
22	chrX	-	75100000	75100000	75100000	75100000	75200000	75200000	2	3	0.395
124446	chr16	+	30000000	30000000	30000000	30000000	30000000	30000000	1014	1	0.999
3611	chr11	+	6604179	6604360	6604225	6604360	6603773	6603822	30	36	0.389
636	chr12	+	32400000	32400000	32400000	32400000	32300000	32300000	1	3	0.238
636	chr12	+	32400000	32400000	32400000	32400000	32300000	32300000	2	4	0.319
94103	chr17	-	39900000	39900000	39900000	39900000	39900000	39900000	19	5	0.786
5106	chr14	+	24100000	24100000	24100000	24100000	24100000	24100000	157	10	0.829
51693	chr16	+	88900000	88900000	88900000	88900000	88900000	88900000	1	213	0.004
1837	chr18	+	34900000	34900000	34900000	34900000	34900000	34900000	4	1	0.182
85395	chr21	+	45000000	45000000	45000000	45000000	45000000	45000000	143	30	0.824
84287	chr10	+	97500000	97500000	97500000	97500000	97500000	97500000	93	3	0.958
22872	chr4	-	82900000	82900000	82900000	82900000	82900000	82900000	3	3	0.495
23224	chr14	+	64200000	64200000	64200000	64200000	64200000	64200000	9	4	0.688
8625	chr19	+	19200000	19200000	19200000	19200000	19200000	19200000	121	162	0.423
286257	chr9	+	137000000	137000000	137000000	137000000	137000000	137000000	251	7	0.972
55701	chr14	+	21100000	21100000	21100000	21100000	21100000	21100000	3	9	0.236
374875	chr19	+	5684780	5684905	5684818	5684905	5681026	5681271	5	11	0.266
6273	chr1	-	154000000	154000000	154000000	154000000	154000000	154000000	25	4	0.836
51700	chr11	-	7666450	7666550	7666450	7666546	7667727	7667813	170	3	0.982
54516	chr6	-	153000000	153000000	153000000	153000000	153000000	153000000	9	1	0.885
3661	chr19	-	49700000	49700000	49700000	49700000	49700000	49700000	18	160	0.092
4595	chr1	-	45300000	45300000	45300000	45300000	45300000	45300000	1	1	0.454
116113	chr6	+	41600000	41600000	41600000	41600000	41600000	41600000	2	2	0.495
54972	chr11	+	60900000	60900000	60900000	60900000	60900000	60900000	17	16	0.51
23176	chr5	-	133000000	133000000	133000000	133000000	133000000	133000000	123	2	0.956
27303	chr3	+	29400000	29400000	29400000	29400000	29300000	29300000	40	22	0.641
11285	chr5	+	178000000	178000000	178000000	178000000	178000000	178000000	3	40	0.062
10152	chr2	+	203000000	203000000	203000000	203000000	203000000	203000000	37	4	0.901
81887	chrX	-	65500000	65500000	65500000	65500000	65500000	65500000	49	1	0.922
91289	chr22	-	50500000	50500000	50500000	50500000	50500000	50500000	74	1	0.985
7178	chr13	-	45300000	45300000	45300000	45300000	45300000	45300000	170	25962	0.003
5108	chr8	+	18000000	18000000	18000000	18000000	18000000	18000000	6	38	0.127
5108	chr8	+	18000000	18000000	18000000	18000000	18000000	18000000	1	8	0.099
84964	chr19	-	36000000	36000000	36000000	36000000	36000000	36000000	80	18	0.78
11120	chr6	+	26500000	26500000	26500000	26500000	26500000	26500000	6	16	0.129
57187	chrX	-	124000000	124000000	124000000	124000000	124000000	124000000	1	80	0.008
129138	chr22	-	37800000	37800000	37800000	37800000	37800000	37800000	4	3	0.563
89849	chr11	+	72800000	72800000	72800000	72800000	72800000	72800000	26	1	0.952
25855	chr11	-	66300000	66300000	66300000	66300000	66300000	66300000	402	12	0.956
1717	chr11	-	71400000	71400000	71400000	71400000	71400000	71400000	6	52	0.057
29068	chr11	-	130000000	130000000	130000000	130000000	130000000	130000000	57	1	0.891
5499	chr11	-	67400000	67400000	67400000	67400000	67400000	67400000	6	103	0.046
3338	chr11	+	64200000	64200000	64200000	64200000	64200000	64200000	24	157	0.13
55743	chr12	-	133000000	133000000	133000000	133000000	133000000	133000000	2	1	0.617
64172	chr2	-	190000000	190000000	190000000	190000000	190000000	190000000	1	3	0.245
64172	chr2	-	190000000	190000000	190000000	190000000	190000000	190000000	10	3	0.356
9179	chr7	+	100000000	100000000	100000000	100000000	100000000	100000000	120	4	0.943
23259	chr8	+	38300000	38300000	38300000	38300000	38300000	38300000	82	1	0.916
10458	chr17	+	81100000	81100000	81100000	81100000	81100000	81100000	1	35	0.027
51329	chr12	+	123000000	123000000	123000000	123000000	123000000	123000000	105	118	0.434
348995	chr6	-	150000000	150000000	150000000	150000000	150000000	150000000	6	2	0.153
3995	chr11	-	61900000	61900000	61900000	61900000	61900000	61900000	18	350	0.042
51147	chr12	-	6652661	6652770	6652661	6652767	6652935	6653050	26	49	0.342
57466	chr21	-	31700000	31700000	31700000	31700000	31700000	31700000	12	3	0.735
55311	chr19	+	56200000	56200000	56200000	56200000	56200000	56200000	25	15	0.62
51629	chr17	-	44300000	44300000	44300000	44300000	44300000	44300000	4	91	0.038
64599	chr7	-	101000000	101000000	101000000	101000000	101000000	101000000	3	1	0.746
91304	chr19	-	1011579	1011663	1011579	1011612	1011740	1011798	110	21	0.796
23272	chr3	-	56600000	56600000	56600000	56600000	56600000	56600000	36	5	0.716
9986	chr11	+	66800000	66800000	66800000	66800000	66800000	66800000	6	2	0.745
65980	chr5	-	889586	889766	889586	889647	891154	891287	7	55	0.066
55139	chr2	+	219000000	219000000	219000000	219000000	219000000	219000000	12	3	0.797
7355	chrX	-	48900000	48900000	48900000	48900000	48900000	48900000	157	31	0.505
64802	chr1	+	9982300	9985498	9985135	9985498	9981030	9981170	212	1	0.914
100505876	chr2	+	37200000	37200000	37200000	37200000	37200000	37200000	637	48	0.433
29988	chr9	+	127000000	127000000	127000000	127000000	127000000	127000000	149	1	0.979
8202	chr20	+	47700000	47700000	47700000	47700000	47600000	47600000	2	4	0.329
374900	chr19	+	36900000	37000000	36900000	37000000	36900000	36900000	17	2	0.565
55666	chr17	-	81600000	81600000	81600000	81600000	81600000	81600000	2	3	0.377
9489	chr17	+	78400000	78400000	78400000	78400000	78400000	78400000	101	36	0.095
55900	chr19	+	34700000	34700000	34700000	34700000	34700000	34700000	10	2	0.646
55573	chr3	+	134000000	134000000	134000000	134000000	134000000	134000000	209	10	0.837
84866	chr11	+	119000000	119000000	119000000	119000000	119000000	119000000	46	9	0.834
149951	chr20	-	32700000	32700000	32700000	32700000	32700000	32700000	23	163	0.033
375743	chr9	-	69700000	69700000	69700000	69700000	69700000	69700000	3	2	0.458
55969	chr20	+	36600000	36600000	36600000	36600000	36600000	36600000	10	332	0.026
1649	chr12	-	57500000	57500000	57500000	57500000	57500000	57500000	79	115	0.251
9823	chrX	-	102000000	102000000	102000000	102000000	102000000	102000000	2	2	0.481
85013	chr4	-	4235541	4237077	4235541	4236256	4237826	4237935	25	24	0.138
140825	chr20	-	45900000	45900000	45900000	45900000	45900000	45900000	1	41	0.022
23647	chr11	-	6479139	6479258	6479139	6479210	6479971	6480068	74	2	0.965
5902	chr22	+	20100000	20100000	20100000	20100000	20100000	20100000	331	212	0.605
130916	chr2	-	241000000	241000000	241000000	241000000	241000000	241000000	323	3	0.882
65993	chr16	-	1771894	1772534	1771894	1772513	1772603	1772646	16	232	0.057
22985	chr14	-	23100000	23100000	23100000	23100000	23100000	23100000	49	15	0.762
2286	chr11	+	64200000	64200000	64200000	64200000	64200000	64200000	538	2	0.995
8648	chr2	+	24800000	24800000	24800000	24800000	24800000	24800000	4	3	0.567
1725	chr19	-	12700000	12700000	12700000	12700000	12700000	12700000	23	1	0.941
80745	chr2	-	39800000	39800000	39800000	39800000	39800000	39800000	1	1	0.376
25904	chr3	+	32700000	32700000	32700000	32700000	32700000	32700000	14	1	0.932
9196	chr17	-	7923455	7923631	7923455	7923544	7923710	7923831	1	3	0.174
3425	chr4	+	1000881	1001563	1001467	1001563	1000611	1000697	35	3	0.703
29896	chr7	-	23500000	23500000	23500000	23500000	23500000	23500000	78	14	0.528
210	chr9	-	113000000	113000000	113000000	113000000	113000000	113000000	5	5	0.321
60491	chr2	+	201000000	201000000	201000000	201000000	201000000	201000000	1	2	0.271
323	chr4	-	40900000	40900000	40900000	40900000	41000000	41000000	3	2	0.595
23286	chr5	+	168000000	168000000	168000000	168000000	168000000	168000000	3	1	0.746
7138	chr19	-	55100000	55100000	55100000	55100000	55100000	55100000	1	24	0.031
54093	chr21	-	36100000	36100000	36100000	36100000	36100000	36100000	3	2	0.53
5833	chr17	-	81900000	81900000	81900000	81900000	81900000	81900000	2	30	0.022
25792	chr9	-	128000000	128000000	128000000	128000000	128000000	128000000	23	8	0.723
829	chr1	+	113000000	113000000	113000000	113000000	113000000	113000000	3	98	0.018
51643	chr12	-	66200000	66200000	66200000	66200000	66200000	66200000	128	1	0.99
51447	chr3	-	48700000	48700000	48700000	48700000	48700000	48700000	55	26	0.301
339487	chr1	-	32600000	32600000	32600000	32600000	32700000	32700000	13	2	0.838
113452	chr1	-	32900000	32900000	32900000	32900000	32900000	32900000	6	255	0.017
81892	chr14	+	77700000	77700000	77700000	77700000	77700000	77700000	12	18	0.367
22897	chr11	+	117000000	117000000	117000000	117000000	117000000	117000000	6	3	0.662
23028	chr1	+	23100000	23100000	23100000	23100000	23100000	23100000	101	346	0.047
79902	chr17	+	75200000	75200000	75200000	75200000	75200000	75200000	1	34	0.024
55620	chr19	-	4324454	4324664	4324454	4324529	4325215	4325308	20	84	0.111
8662	chr7	+	2380180	2380745	2380283	2380745	2379393	2379511	224	63	0.678
8725	chr19	+	30000000	30000000	30000000	30000000	30000000	30000000	1341	10	0.962
286053	chr8	+	125000000	125000000	125000000	125000000	125000000	125000000	2	3	0.348
64093	chr14	+	70000000	70000000	70000000	70000000	70000000	70000000	13	21	0.378
283229	chr11	+	830865	831295	831223	831295	830620	830713	16	3	0.61
5764	chr7	-	137000000	137000000	137000000	137000000	137000000	137000000	67	7	0.904
80210	chr2	+	231000000	231000000	231000000	231000000	231000000	231000000	4	1	0.797
2054	chr12	-	131000000	131000000	131000000	131000000	131000000	131000000	10	3	0.703
54587	chr1	-	1352690	1353629	1352690	1353332	1353847	1353928	2376	59	0.931
57666	chr12	+	133000000	133000000	133000000	133000000	133000000	133000000	1	8	0.083
1945	chr1	+	155000000	155000000	155000000	155000000	155000000	155000000	49	6	0.794
9611	chr17	-	16100000	16100000	16100000	16100000	16100000	16100000	98	145	0.399
3704	chr20	+	3213257	3214058	3213984	3214058	3209076	3209617	4	2	0.254
10179	chr11	+	114000000	114000000	114000000	114000000	114000000	114000000	18	6	0.746
9869	chr1	+	151000000	151000000	151000000	151000000	151000000	151000000	57	1	0.982
27086	chr3	-	71000000	71000000	71000000	71000000	71000000	71000000	3	11	0.211
2622	chr16	+	90000000	90000000	90000000	90000000	90000000	90000000	2	1	0.646
4361	chr11	-	94400000	94400000	94400000	94400000	94400000	94400000	12	2	0.855
107282092	chr16	-	29400000	29400000	29400000	29400000	29500000	29500000	34	36	0.357
26151	chr17	-	74800000	74800000	74800000	74800000	74800000	74800000	28	2	0.903
85459	chr11	+	93700000	93700000	93700000	93700000	93700000	93700000	5	24	0.17
55367	chr11	-	803173	803647	803173	803587	804093	804463	10	7	0.505
5685	chr15	+	78500000	78500000	78500000	78500000	78500000	78500000	367	4	0.983
22994	chr17	-	81200000	81200000	81200000	81200000	81200000	81200000	10	24	0.275
2186	chr17	+	68000000	68000000	68000000	68000000	68000000	68000000	43	48	0.122
23082	chr10	+	102000000	102000000	102000000	102000000	102000000	102000000	61	4	0.936
7620	chr19	+	11900000	11900000	11900000	11900000	11900000	11900000	3	4	0.369
1353	chr17	-	55000000	55000000	55000000	55000000	55000000	55000000	629	3	0.947
1353	chr17	-	55000000	55000000	55000000	55000000	55000000	55000000	4	3	0.549
4037	chr19	+	33200000	33200000	33200000	33200000	33200000	33200000	10	51	0.131
64857	chr19	+	39400000	39400000	39400000	39400000	39400000	39400000	926	4	0.954
8434	chr9	+	36100000	36100000	36100000	36100000	36100000	36100000	150	10	0.718
1107	chr17	+	7907890	7908019	7907893	7908019	7907600	7907702	7	8	0.462
7741	chr6	+	28300000	28300000	28300000	28300000	28300000	28300000	1	7	0.091
641649	chr19	+	41400000	41400000	41400000	41400000	41400000	41400000	21	1	0.912
641649	chr19	+	41400000	41400000	41400000	41400000	41400000	41400000	79	22	0.643
11152	chrX	-	49100000	49100000	49100000	49100000	49100000	49100000	3	8	0.269
51504	chr11	-	64300000	64300000	64300000	64300000	64300000	64300000	1024	14	0.985
375248	chr2	+	97200000	97200000	97200000	97200000	97200000	97200000	5	5	0.495
10988	chr12	+	95500000	95500000	95500000	95500000	95500000	95500000	164	27	0.856
113451	chr1	+	33100000	33100000	33100000	33100000	33100000	33100000	1	19	0.036
9351	chr16	+	2037756	2039026	2037858	2039026	2037537	2037600	76	52	0.465
284346	chr19	+	43500000	43500000	43500000	43500000	43500000	43500000	1	1	0.406
7536	chr11	-	64800000	64800000	64800000	64800000	64800000	64800000	383	41	0.639
10898	chr7	+	99500000	99500000	99500000	99500000	99500000	99500000	48	4	0.922
955	chr20	+	25200000	25200000	25200000	25200000	25200000	25200000	3	1	0.746
282969	chr10	-	133000000	133000000	133000000	133000000	133000000	133000000	7	69	0.041
10691	chr1	+	28700000	28700000	28700000	28700000	28700000	28700000	2	1	0.625
3146	chr13	-	30500000	30500000	30500000	30500000	30500000	30500000	33	11	0.595
9685	chr5	-	158000000	158000000	158000000	158000000	158000000	158000000	17	16	0.438
9798	chr16	+	71900000	71900000	71900000	71900000	71900000	71900000	74	4	0.947
83871	chr17	-	28700000	28700000	28700000	28700000	28700000	28700000	792	1	0.997
389541	chr7	+	100000000	100000000	100000000	100000000	100000000	100000000	16	479	0.029
90678	chr9	+	127000000	127000000	127000000	127000000	127000000	127000000	22	1	0.955
8721	chr9	-	137000000	137000000	137000000	137000000	137000000	137000000	504	3134	0.074
55556	chr18	-	691203	693175	691203	691276	693881	693908	34	4	0.382
84444	chr19	+	2227736	2232578	2229784	2232578	2226182	2227127	13	26	0.033
6597	chr19	+	11100000	11100000	11100000	11100000	11000000	11000000	152	84	0.639
100302736	chr5	-	116000000	116000000	116000000	116000000	116000000	116000000	4	2	0.527
352954	chr7	-	100000000	100000000	100000000	100000000	100000000	100000000	23	41	0.185
57494	chr12	+	8780034	8780739	8780574	8780739	8773320	8777802	252	40	0.577
57494	chr12	+	8780574	8780739	8780577	8780739	8773320	8777802	41	19	0.679
80313	chr10	+	132000000	132000000	132000000	132000000	132000000	132000000	3	1	0.721
23152	chr19	+	42300000	42300000	42300000	42300000	42300000	42300000	14	12	0.534
6944	chr1	-	151000000	151000000	151000000	151000000	151000000	151000000	2	100	0.016
3267	chr2	+	228000000	228000000	228000000	228000000	228000000	228000000	58	8	0.875
2745	chr5	-	95800000	95800000	95800000	95800000	95800000	95800000	32	3	0.842
6929	chr19	-	1612206	1612433	1612206	1612430	1615685	1615821	31	5	0.859
22838	chr5	-	177000000	177000000	177000000	177000000	177000000	177000000	2	1	0.583
3181	chr7	-	26200000	26200000	26200000	26200000	26200000	26200000	5580	30	0.932
51093	chr1	+	157000000	157000000	157000000	157000000	157000000	157000000	11	51	0.166
147837	chr19	-	12300000	12300000	12300000	12300000	12300000	12300000	3	3	0.229
7323	chr4	-	103000000	103000000	103000000	103000000	103000000	103000000	65	10	0.731
23193	chr11	-	62600000	62600000	62600000	62600000	62600000	62600000	1	7	0.095
27440	chr22	-	17100000	17100000	17100000	17100000	17100000	17100000	10	50	0.026
23759	chr22	+	21700000	21700000	21700000	21700000	21700000	21700000	33	3	0.915
6464	chr1	-	155000000	155000000	155000000	155000000	155000000	155000000	1	79	0.011
51507	chr20	+	56500000	56500000	56500000	56500000	56500000	56500000	194	2	0.99
57456	chr3	-	44700000	44800000	44700000	44800000	44800000	44800000	1	19	0.037
7568	chr19	-	12100000	12100000	12100000	12100000	12100000	12100000	2	1	0.654
30000	chr19	-	12700000	12700000	12700000	12700000	12700000	12700000	2	9	0.156
1495	chr5	+	139000000	139000000	139000000	139000000	139000000	139000000	687	4	0.993
90326	chr1	+	6630287	6630353	6630290	6630353	6628498	6628691	30	3	0.907
51501	chr11	+	86300000	86300000	86300000	86300000	86300000	86300000	668	5	0.99
132160	chr3	+	52200000	52300000	52200000	52300000	52200000	52200000	4	10	0.255
90637	chr7	-	1152906	1153224	1152906	1153131	1155452	1155584	360	16	0.933
5739	chr19	-	46600000	46600000	46600000	46600000	46600000	46600000	13	4	0.361
54858	chr19	+	18400000	18400000	18400000	18400000	18400000	18400000	869	7	0.741
51308	chr5	+	138000000	138000000	138000000	138000000	138000000	138000000	29	10	0.736
51105	chr8	+	133000000	133000000	133000000	133000000	133000000	133000000	1	11	0.082
9894	chr16	+	1494245	1494616	1494280	1494616	1493359	1493605	3	1	0.708
6810	chr16	+	31000000	31000000	31000000	31000000	31000000	31000000	15	102	0.114
219902	chr11	+	120000000	120000000	120000000	120000000	120000000	120000000	15	14	0.254
222389	chr10	-	13400000	13400000	13400000	13400000	13500000	13500000	2	2	0.495
90557	chr2	+	132000000	132000000	132000000	132000000	132000000	132000000	1	3	0.135
196792	chr10	-	123000000	123000000	123000000	123000000	123000000	123000000	7	7	0.454
5271	chr18	+	64000000	64000000	64000000	64000000	64000000	64000000	66	1	0.976
55740	chr1	-	226000000	226000000	226000000	226000000	226000000	226000000	30	8	0.401
55657	chr1	-	249000000	249000000	249000000	249000000	249000000	249000000	37	2	0.948
55657	chr1	-	249000000	249000000	249000000	249000000	249000000	249000000	14	1	0.909
10425	chr3	+	48900000	48900000	48900000	48900000	48900000	48900000	1	3	0.141
51693	chr16	+	88900000	88900000	88900000	88900000	88900000	88900000	1	135	0.007
83759	chr11	-	66700000	66700000	66700000	66700000	66700000	66700000	27	20	0.159
755	chr21	-	44300000	44300000	44300000	44300000	44300000	44300000	34	23	0.592
375790	chr1	+	1054823	1056119	1055376	1056119	1054447	1054551	1970	9	0.979
10312	chr11	+	68000000	68000000	68000000	68000000	68000000	68000000	5	19	0.192
29062	chr7	-	135000000	135000000	135000000	135000000	135000000	135000000	1	1	0.452
11047	chr20	+	62300000	62300000	62300000	62300000	62300000	62300000	1	683	0.001
26119	chr1	+	25600000	25600000	25600000	25600000	25600000	25600000	5	6	0.071
745	chr11	+	61800000	61800000	61800000	61800000	61800000	61800000	1	1	0.495
54461	chr9	-	137000000	137000000	137000000	137000000	137000000	137000000	2	40	0.04
9921	chr12	+	121000000	121000000	121000000	121000000	121000000	121000000	10	95	0.087
9921	chr12	+	121000000	121000000	121000000	121000000	121000000	121000000	1	417	0.002
23155	chr1	-	109000000	109000000	109000000	109000000	109000000	109000000	1	1	0.484
55692	chr16	-	227241	228402	227241	227336	229278	229449	198	18	0.574
65110	chr13	+	114000000	114000000	114000000	114000000	114000000	114000000	3	10	0.189
27166	chr5	+	177000000	177000000	177000000	177000000	177000000	177000000	1592	6	0.995
107282092	chr16	-	29500000	29500000	29500000	29500000	29500000	29500000	40	2	0.941
23196	chr9	+	93500000	93500000	93500000	93500000	93500000	93500000	2	2	0.495
79714	chr3	-	48400000	48400000	48400000	48400000	48400000	48400000	7	1	0.794
26001	chr17	+	4940486	4940993	4940922	4940993	4940091	4940230	110	2	0.933
3178	chr12	+	54300000	54300000	54300000	54300000	54300000	54300000	8574	69	0.891
1353	chr17	-	55000000	55000000	55000000	55000000	55000000	55000000	196	1	0.833
11168	chr9	-	15500000	15500000	15500000	15500000	15500000	15500000	33	6	0.372
51372	chr3	+	48400000	48400000	48400000	48400000	48400000	48400000	1758	13	0.992
29801	chr22	+	20100000	20100000	20100000	20100000	20100000	20100000	731	3	0.949
641649	chr19	+	41400000	41400000	41400000	41400000	41400000	41400000	86	7	0.851
6728	chr5	+	113000000	113000000	113000000	113000000	113000000	113000000	59	508	0.087
7597	chr14	-	64500000	64500000	64500000	64500000	64500000	64500000	21	3	0.508
10658	chr11	-	47500000	47500000	47500000	47500000	47500000	47500000	398	2	0.898
7536	chr11	-	64800000	64800000	64800000	64800000	64800000	64800000	64	8	0.886
10898	chr7	+	99500000	99500000	99500000	99500000	99500000	99500000	3	43	0.06
1026	chr6	+	36700000	36700000	36700000	36700000	36700000	36700000	6	406	0.005
8880	chr1	-	78000000	78000000	78000000	78000000	78000000	78000000	1	11	0.082
282969	chr10	-	133000000	133000000	133000000	133000000	133000000	133000000	11	146	0.058
10456	chr1	+	154000000	154000000	154000000	154000000	154000000	154000000	465	5	0.979
80119	chr15	-	64800000	64800000	64800000	64800000	64800000	64800000	48	2	0.865
64219	chrX	-	69200000	69200000	69200000	69200000	69200000	69200000	5	4	0.282
2335	chr2	-	215000000	215000000	215000000	215000000	215000000	215000000	7524	672	0.794
3213	chr17	-	48600000	48600000	48600000	48600000	48600000	48600000	9	2	0.188
6448	chr17	-	80200000	80200000	80200000	80200000	80200000	80200000	23	17	0.16
444	chr8	-	61600000	61600000	61600000	61600000	61600000	61600000	44	9	0.827
55268	chr1	-	52900000	52900000	52900000	52900000	52900000	52900000	23	8	0.53
55716	chr12	-	49100000	49100000	49100000	49100000	49100000	49100000	14	6	0.625
129831	chr2	+	178000000	178000000	178000000	178000000	178000000	178000000	5	34	0.105
79796	chr11	-	112000000	112000000	112000000	112000000	112000000	112000000	5	17	0.205
5589	chr19	+	11400000	11400000	11400000	11400000	11400000	11400000	341	70	0.802
130617	chr2	+	219000000	219000000	219000000	219000000	219000000	219000000	2	2	0.495
6633	chr19	-	45700000	45700000	45700000	45700000	45700000	45700000	2	2026	0.001
79777	chr17	+	45100000	45100000	45100000	45100000	45100000	45100000	39	7	0.45
6625	chr19	+	49100000	49100000	49100000	49100000	49100000	49100000	1018	337	0.719
5939	chr12	+	56600000	56600000	56600000	56600000	56600000	56600000	133	3	0.958
3104	chr1	+	6586594	6586787	6586694	6586787	6585918	6586030	1	19	0.031
27034	chr11	+	134000000	134000000	134000000	134000000	134000000	134000000	15	12	0.138
27034	chr11	+	134000000	134000000	134000000	134000000	134000000	134000000	14	1	0.745
11119	chr6	+	26400000	26400000	26400000	26400000	26400000	26400000	11	6	0.232
57494	chr12	+	8776766	8780739	8777589	8780739	8773320	8773466	95	6	0.708
3183	chr14	-	21300000	21300000	21300000	21300000	21300000	21300000	19	125	0.034
25900	chr12	-	6548667	6548849	6548667	6548825	6549475	6549484	2	7	0.197
2232	chr17	-	74900000	74900000	74900000	74900000	74900000	74900000	1	6	0.083
1890	chr22	-	50500000	50500000	50500000	50500000	50500000	50500000	4	283	0.013
140890	chr5	+	66200000	66200000	66200000	66200000	66200000	66200000	102	16	0.862
8028	chr10	+	21700000	21700000	21700000	21700000	21700000	21700000	9	2	0.711
9757	chr19	+	35700000	35700000	35700000	35700000	35700000	35700000	1	66	0.011
56947	chr2	+	227000000	227000000	227000000	227000000	227000000	227000000	323	10	0.948
11000	chr1	+	154000000	154000000	154000000	154000000	154000000	154000000	23	1	0.931
409	chr17	+	4720549	4720640	4720585	4720640	4720392	4720472	2	33	0.047
219854	chr11	-	125000000	125000000	125000000	125000000	125000000	125000000	1	2	0.289
9524	chr19	+	14600000	14600000	14600000	14600000	14600000	14600000	601	2	0.994
3376	chr9	-	92200000	92200000	92200000	92200000	92200000	92200000	412	14	0.955
26118	chr17	+	27300000	27300000	27300000	27300000	27300000	27300000	56	2	0.735
81875	chr1	-	157000000	157000000	157000000	157000000	157000000	157000000	2	7	0.185
37	chr17	+	7224479	7224552	7224483	7224552	7224320	7224393	742	35	0.954
9823	chrX	-	102000000	102000000	102000000	102000000	102000000	102000000	2	6	0.173
949	chr12	-	125000000	125000000	125000000	125000000	125000000	125000000	31	1	0.968
9765	chr5	+	80400000	80400000	80400000	80400000	80400000	80400000	2	2	0.045
9765	chr5	+	80400000	80400000	80400000	80400000	80400000	80400000	2	2	0.059
9465	chr6	+	131000000	131000000	131000000	131000000	131000000	131000000	6	2	0.305
11267	chr17	-	48900000	48900000	48900000	48900000	48900000	48900000	666	16	0.976
80146	chr2	-	106000000	106000000	106000000	106000000	106000000	106000000	4	5	0.421
8533	chr17	-	17300000	17300000	17300000	17300000	17300000	17300000	2	26	0.05
23647	chr11	-	6479971	6480179	6479971	6480068	6480322	6480423	1	38	0.015
149473	chr1	+	44000000	44000000	44000000	44000000	44000000	44000000	24	1	0.959
92154	chr16	-	70700000	70700000	70700000	70700000	70700000	70700000	2	1	0.549
142678	chr1	+	1623388	1623679	1623430	1623679	1616507	1616614	3	3	0.438
6447	chr15	+	32700000	32700000	32700000	32700000	32700000	32700000	6	5	0.541
22984	chr10	+	103000000	103000000	103000000	103000000	103000000	103000000	7	28	0.197
4717	chr4	-	139000000	139000000	139000000	139000000	139000000	139000000	31	4	0.883
5252	chr6	+	33400000	33400000	33400000	33400000	33400000	33400000	6	13	0.301
56834	chr11	+	64300000	64300000	64300000	64300000	64300000	64300000	153	4	0.957
8314	chr3	-	52400000	52400000	52400000	52400000	52400000	52400000	1	34	0.02
339230	chr17	+	81700000	81700000	81700000	81700000	81700000	81700000	18	1	0.946
7555	chr3	-	129000000	129000000	129000000	129000000	129000000	129000000	1	40	0.024
7555	chr3	-	129000000	129000000	129000000	129000000	129000000	129000000	41	111	0.266
80194	chr11	-	67500000	67500000	67500000	67500000	67500000	67500000	96	38	0.681
2934	chr9	+	121000000	121000000	121000000	121000000	121000000	121000000	47	1	0.978
10654	chr1	-	155000000	155000000	155000000	155000000	155000000	155000000	79	1	0.978
578	chr6	-	33600000	33600000	33600000	33600000	33600000	33600000	23	1	0.942
9967	chr1	+	36300000	36300000	36300000	36300000	36300000	36300000	60	35	0.627
51016	chr14	-	24100000	24100000	24100000	24100000	24100000	24100000	2	5	0.145
6242	chr2	-	74400000	74400000	74400000	74400000	74400000	74400000	4	84	0.021
134285	chr5	+	73100000	73100000	73100000	73100000	73100000	73100000	68	50	0.571
79676	chr12	+	123000000	123000000	123000000	123000000	123000000	123000000	10	10	0.392
128308	chr1	-	228000000	228000000	228000000	228000000	228000000	228000000	6	77	0.071
8662	chr7	+	2380278	2380745	2380283	2380745	2379393	2379511	324	63	0.833
5498	chr1	+	161000000	161000000	161000000	161000000	161000000	161000000	1	5	0.154
29919	chr18	+	23500000	23500000	23500000	23500000	23500000	23500000	293	6	0.964
9400	chr17	-	75600000	75600000	75600000	75600000	75600000	75600000	9	23	0.216
56926	chr19	+	3206261	3206425	3206264	3206425	3206151	3206190	35	29	0.542
6472	chr12	+	57200000	57200000	57200000	57200000	57200000	57200000	27	119	0.16
137492	chr8	+	17300000	17300000	17300000	17300000	17300000	17300000	49	1	0.978
152992	chr4	+	8475529	8476555	8475771	8476555	8471083	8471200	8	18	0.145
57666	chr12	+	133000000	133000000	133000000	133000000	133000000	133000000	2	23	0.045
84859	chr3	+	198000000	198000000	198000000	198000000	198000000	198000000	22	29	0.034
25957	chr6	-	99400000	99400000	99400000	99400000	99400000	99400000	7	4	0.63
51366	chr8	-	102000000	102000000	102000000	102000000	102000000	102000000	30	4	0.88
10087	chr5	-	75400000	75400000	75400000	75400000	75400000	75400000	439	11	0.511
55793	chr1	-	151000000	151000000	151000000	151000000	151000000	151000000	15	3	0.809
2130	chr22	+	29300000	29300000	29300000	29300000	29300000	29300000	1	37	0.026
11273	chr16	+	28800000	28800000	28800000	28800000	28800000	28800000	306	15	0.841
65258	chr18	-	11900000	11900000	11900000	11900000	11900000	11900000	1	8	0.109
57535	chr1	+	109000000	109000000	109000000	109000000	109000000	109000000	3	46	0.051
10133	chr10	+	13100000	13100000	13100000	13100000	13100000	13100000	5	12	0.275
6419	chr3	+	4312897	4313761	4313666	4313761	4303303	4303526	18	1	0.745
10468	chr5	+	53500000	53500000	53500000	53500000	53500000	53500000	9	83	0.038
79607	chr11	+	126000000	126000000	126000000	126000000	126000000	126000000	46	28	0.617
5673	chr19	-	43200000	43200000	43200000	43200000	43200000	43200000	2	1	0.583
84798	chr19	-	50800000	50800000	50800000	50800000	50800000	50800000	51	2	0.954
53635	chr19	+	49900000	49900000	49900000	49900000	49900000	49900000	289	1154	0.159
8621	chr7	+	40100000	40100000	40100000	40100000	40100000	40100000	3	4	0.254
5192	chr1	-	2406719	2406952	2406719	2406895	2408451	2408858	1	10	0.067
83606	chr22	-	24500000	24500000	24500000	24500000	24500000	24500000	1	8	0.109
5452	chr19	-	42100000	42100000	42100000	42100000	42100000	42100000	80	8	0.839
65981	chr12	-	30700000	30700000	30700000	30700000	30700000	30700000	12	3	0.74
64748	chr19	+	11400000	11400000	11400000	11400000	11400000	11400000	13	1	0.896
51255	chr2	+	85600000	85600000	85600000	85600000	85600000	85600000	28	140	0.09
6929	chr19	-	1609291	1611369	1609291	1609599	1611703	1611849	958	5	0.937
65981	chr12	-	30700000	30700000	30700000	30700000	30700000	30700000	8	2	0.797
1499	chr3	+	41200000	41200000	41200000	41200000	41200000	41200000	471	243	0.484
5910	chr4	+	98300000	98300000	98300000	98300000	98300000	98300000	2	1	0.662
1060	chr4	-	67500000	67500000	67500000	67500000	67500000	67500000	11	1	0.905
64062	chr13	-	79300000	79300000	79300000	79300000	79300000	79300000	37	4	0.901
54751	chr1	+	15800000	15800000	15800000	15800000	15800000	15800000	5	1	0.801
3601	chr10	-	5952381	5953326	5952381	5953206	5956378	5956454	1	4	0.122
7030	chrX	-	49000000	49000000	49000000	49000000	49000000	49000000	8	2	0.736
10622	chr5	+	90500000	90500000	90500000	90500000	90500000	90500000	10	3	0.757
9605	chr16	-	89700000	89700000	89700000	89700000	89700000	89700000	5	4	0.551
57704	chr9	-	35700000	35700000	35700000	35700000	35700000	35700000	37	98	0.155
4927	chr17	-	5387778	5387952	5387778	5387904	5388801	5388960	1	86	0.009
91833	chr14	+	102000000	102000000	102000000	102000000	102000000	102000000	10	1	0.785
8798	chr12	+	4613511	4613888	4613514	4613888	4612542	4612718	226	107	0.674
23646	chr19	+	40400000	40400000	40400000	40400000	40400000	40400000	5	81	0.046
2588	chr16	-	88800000	88800000	88800000	88800000	88800000	88800000	31	61	0.024
128061	chr1	-	231000000	231000000	231000000	231000000	231000000	231000000	16	5	0.758
26099	chr1	+	16400000	16400000	16400000	16400000	16400000	16400000	6	11	0.348
56063	chr1	-	32200000	32200000	32200000	32200000	32200000	32200000	1	27	0.017
5889	chr17	+	58700000	58700000	58700000	58700000	58700000	58700000	13	202	0.059
128387	chr1	+	213000000	213000000	213000000	213000000	213000000	213000000	4	5	0.408
128387	chr1	+	213000000	213000000	213000000	213000000	213000000	213000000	5	1	0.831
1875	chr8	+	85200000	85200000	85200000	85200000	85200000	85200000	8	3	0.723
219902	chr11	+	120000000	120000000	120000000	120000000	120000000	120000000	16	4	0.547
55591	chr12	+	95300000	95300000	95300000	95300000	95300000	95300000	26	89	0.034
4791	chr10	+	102000000	102000000	102000000	102000000	102000000	102000000	99	144	0.403
27018	chrX	+	103000000	103000000	103000000	103000000	103000000	103000000	310	842	0.219
90557	chr2	+	132000000	132000000	132000000	132000000	132000000	132000000	3	3	0.3
55180	chr15	-	101000000	101000000	101000000	101000000	101000000	101000000	1	1	0.367
55052	chr1	-	1401908	1402601	1401908	1402256	1405808	1405886	62	689	0.026
26135	chr1	-	67400000	67400000	67400000	67400000	67400000	67400000	196	133	0.568
79780	chr11	-	96400000	96400000	96400000	96400000	96400000	96400000	17	35	0.014
84287	chr10	+	97500000	97500000	97500000	97500000	97500000	97500000	2	66	0.026
2744	chr2	+	191000000	191000000	191000000	191000000	191000000	191000000	1	25	0.028
79629	chr19	+	17200000	17200000	17200000	17200000	17200000	17200000	173	45	0.617
23157	chrX	-	120000000	120000000	120000000	120000000	120000000	120000000	1134	4	0.924
23640	chr19	-	55300000	55300000	55300000	55300000	55300000	55300000	134	8	0.936
79921	chrX	+	104000000	104000000	104000000	104000000	104000000	104000000	544	75	0.875
26520	chr14	-	58400000	58400000	58400000	58400000	58400000	58400000	493	3	0.99
26520	chr14	-	58400000	58400000	58400000	58400000	58400000	58400000	55	3	0.942
146712	chr17	-	82900000	82900000	82900000	82900000	82900000	82900000	1	42	0.02
84930	chr10	+	27200000	27200000	27200000	27200000	27200000	27200000	6	8	0.424
84619	chr20	+	63700000	63700000	63700000	63700000	63700000	63700000	6	34	0.112
285989	chr7	+	99500000	99500000	99500000	99500000	99500000	99500000	10	2	0.345
5066	chr5	+	103000000	103000000	103000000	103000000	103000000	103000000	47	92	0.334
84166	chr16	+	57100000	57100000	57100000	57100000	57100000	57100000	17	1	0.944
7770	chr19	+	44200000	44200000	44200000	44200000	44200000	44200000	1	1	0.467
4714	chr10	-	101000000	101000000	101000000	101000000	101000000	101000000	84	893	0.038
91252	chr11	+	47400000	47400000	47400000	47400000	47400000	47400000	3	121	0.021
3797	chr2	-	25900000	25900000	25900000	25900000	26000000	26000000	6	1	0.855
163059	chr19	-	12000000	12000000	12000000	12000000	12000000	12000000	4	5	0.43
55578	chr13	-	37000000	37000000	37000000	37000000	37000000	37000000	28	37	0.226
55578	chr13	-	37000000	37000000	37000000	37000000	37000000	37000000	135	29	0.789
29911	chr19	-	12800000	12800000	12800000	12800000	12800000	12800000	17	8	0.676
129642	chr2	-	8864169	8864250	8864169	8864234	8868445	8868549	1	32	0.027
4140	chr14	+	103000000	103000000	103000000	103000000	103000000	103000000	41	19	0.62
5636	chr17	+	18900000	18900000	18900000	18900000	18900000	18900000	1	5	0.146
55249	chr1	-	156000000	156000000	156000000	156000000	156000000	156000000	12	8	0.517
55177	chr15	-	40700000	40700000	40700000	40700000	40700000	40700000	1	27	0.024
26133	chr20	-	35000000	35000000	35000000	35000000	35000000	35000000	10	4	0.683
4301	chr6	+	168000000	168000000	168000000	168000000	168000000	168000000	35	16	0.682
157697	chr8	-	668597	668792	668597	668782	673288	674047	18	2	0.894
166	chr19	-	3052909	3054040	3052909	3054037	3054119	3054194	939	25	0.974
2135	chr1	-	101000000	101000000	101000000	101000000	101000000	101000000	1	1	0.446
56965	chr15	-	72300000	72300000	72300000	72300000	72300000	72300000	23	50	0.311
126789	chr1	+	1310839	1311071	1310908	1311071	1310633	1310688	3	113	0.018
29068	chr11	-	130000000	130000000	130000000	130000000	130000000	130000000	4	1	0.749
51593	chr7	+	101000000	101000000	101000000	101000000	101000000	101000000	36	18	0.662
152007	chr9	+	36200000	36200000	36200000	36200000	36200000	36200000	1	142	0.004
55743	chr12	-	133000000	133000000	133000000	133000000	133000000	133000000	3	4	0.424
8655	chr12	+	120000000	120000000	120000000	120000000	120000000	120000000	146	1544	0.08
284325	chr19	-	40700000	40700000	40700000	40700000	40700000	40700000	49	2	0.712
55437	chr2	+	201000000	201000000	201000000	201000000	201000000	201000000	73	3	0.911
51329	chr12	+	123000000	123000000	123000000	123000000	123000000	123000000	1392	8	0.989
84285	chr11	-	66000000	66000000	66000000	66000000	66000000	66000000	14	2	0.823
63941	chr20	-	33700000	33700000	33700000	33700000	33700000	33700000	1	5	0.142
9063	chr18	-	46800000	46800000	46800000	46800000	46800000	46800000	7	19	0.265
51147	chr12	-	6652661	6652770	6652661	6652767	6652944	6653050	4	8	0.329
9776	chr11	+	46600000	46600000	46600000	46600000	46600000	46600000	1	3	0.148
50507	chr11	-	89500000	89500000	89500000	89500000	89500000	89500000	2	1	0.661
79600	chr12	+	111000000	111000000	111000000	111000000	111000000	111000000	11	1	0.909
79600	chr12	+	111000000	111000000	111000000	111000000	111000000	111000000	7	127	0.048
26097	chr1	+	154000000	154000000	154000000	154000000	154000000	154000000	74	49	0.597
22925	chr2	-	160000000	160000000	160000000	160000000	160000000	160000000	26	4	0.658
80173	chr9	+	27100000	27100000	27100000	27100000	27100000	27100000	4	72	0.011
7072	chr2	-	70200000	70200000	70200000	70200000	70200000	70200000	11	3	0.782
51433	chr12	-	121000000	121000000	121000000	121000000	121000000	121000000	78	29	0.681
147011	chr17	-	28700000	28700000	28700000	28700000	28700000	28700000	1	4	0.101
84717	chr19	+	4501910	4502220	4501913	4502220	4501190	4501317	399	129	0.752
6294	chr19	+	5661517	5661808	5661520	5661808	5657240	5657347	50	95	0.34
1678	chrX	-	101000000	101000000	101000000	101000000	101000000	101000000	42	27	0.109
81559	chr1	-	228000000	228000000	228000000	228000000	228000000	228000000	7	1	0.873
5316	chr21	+	43000000	43000000	43000000	43000000	43000000	43000000	2	2	0.495
84264	chr16	+	728793	728895	728796	728895	728503	728604	48	3	0.94
79947	chr1	+	26500000	26500000	26500000	26500000	26500000	26500000	6	50	0.105
51321	chr17	+	68200000	68200000	68200000	68200000	68200000	68200000	9	2	0.814
10006	chr10	-	26800000	26800000	26800000	26800000	26800000	26800000	22	7	0.755
4735	chr2	+	241000000	241000000	241000000	241000000	241000000	241000000	11	52	0.041
23265	chr17	-	76100000	76100000	76100000	76100000	76100000	76100000	9	1	0.573
79758	chr13	-	51800000	51800000	51800000	51800000	51800000	51800000	29	87	0.079
11227	chr2	+	157000000	157000000	157000000	157000000	157000000	157000000	1	158	0.005
23266	chr1	+	82000000	82000000	82000000	82000000	82000000	82000000	1	1	0.456
79858	chr3	+	131000000	131000000	131000000	131000000	131000000	131000000	4	1	0.797
1649	chr12	-	57500000	57500000	57500000	57500000	57500000	57500000	28	115	0.136
1649	chr12	-	57500000	57500000	57500000	57500000	57500000	57500000	43	40	0.396
83658	chr20	+	34500000	34500000	34500000	34500000	34500000	34500000	642	17	0.974
9569	chr7	+	74600000	74600000	74600000	74600000	74600000	74600000	33	31	0.45
9320	chr2	-	230000000	230000000	230000000	230000000	230000000	230000000	2	1	0.645
6929	chr19	-	1609291	1611369	1609291	1610500	1611703	1611849	519	5	0.938
6929	chr19	-	1619315	1619474	1619315	1619471	1619779	1619853	42	4	0.911
65981	chr12	-	30700000	30700000	30700000	30700000	30700000	30700000	9	13	0.363
25875	chr12	+	51100000	51100000	51100000	51100000	51100000	51100000	40	3	0.912
9261	chr1	+	207000000	207000000	207000000	207000000	207000000	207000000	9	32	0.058
25829	chr22	-	38200000	38200000	38200000	38200000	38200000	38200000	1	12	0.063
147837	chr19	-	12300000	12300000	12300000	12300000	12300000	12300000	4	3	0.228
9112	chr14	+	105000000	105000000	105000000	105000000	105000000	105000000	73	7	0.888
9169	chr12	-	45900000	45900000	45900000	45900000	45900000	45900000	1221	36	0.625
83746	chr22	+	41200000	41200000	41200000	41200000	41200000	41200000	1	5	0.135
9181	chr1	-	156000000	156000000	156000000	156000000	156000000	156000000	2	2	0.495
57333	chr19	+	49500000	49500000	49500000	49500000	49500000	49500000	23	1010	0.013
9584	chr20	-	35700000	35700000	35700000	35700000	35700000	35700000	129	140	0.451
9584	chr20	-	35700000	35700000	35700000	35700000	35700000	35700000	31	30	0.185
79650	chr16	+	58000000	58000000	58000000	58000000	58000000	58000000	2	2	0.093
54840	chr9	-	33000000	33000000	33000000	33000000	33000000	33000000	3	98	0.024
4152	chr18	-	50300000	50300000	50300000	50300000	50300000	50300000	18	2	0.839
51102	chr1	-	29200000	29200000	29200000	29200000	29200000	29200000	8	14	0.236
10457	chr7	+	23300000	23300000	23300000	23300000	23300000	23300000	17	65	0.174
55744	chr7	-	43600000	43600000	43600000	43600000	43600000	43600000	10	1	0.835
4000	chr1	+	156000000	156000000	156000000	156000000	156000000	156000000	5	490	0.008
24142	chr3	-	50300000	50300000	50300000	50300000	50300000	50300000	11	4	0.582
51573	chr16	-	19500000	19500000	19500000	19500000	19500000	19500000	14	1	0.932
10277	chr1	+	10200000	10200000	10200000	10200000	10200000	10200000	1	37	0.022
51661	chr2	-	178000000	178000000	178000000	178000000	178000000	178000000	137	41	0.766
128387	chr1	+	213000000	213000000	213000000	213000000	213000000	213000000	3	15	0.149
837	chr11	-	105000000	105000000	105000000	105000000	105000000	105000000	2	81	0.017
716	chr12	+	7061751	7061917	7061838	7061917	7060717	7060877	31	3	0.867
3234	chr2	+	176000000	176000000	176000000	176000000	176000000	176000000	6	2	0.746
8558	chr16	+	89700000	89700000	89700000	89700000	89700000	89700000	751	12	0.971
8558	chr16	+	89700000	89700000	89700000	89700000	89700000	89700000	32	81	0.194
257415	chr7	-	92600000	92600000	92600000	92600000	92600000	92600000	2	28	0.006
1936	chr8	-	144000000	144000000	144000000	144000000	144000000	144000000	60	6	0.907
1487	chr4	-	1211444	1212426	1211444	1212423	1212912	1213030	105	173	0.373
8717	chr16	-	67200000	67200000	67200000	67200000	67200000	67200000	19	21	0.163
124446	chr16	+	30000000	30000000	30000000	30000000	30000000	30000000	58	72	0.441
28964	chr17	-	29600000	29600000	29600000	29600000	29600000	29600000	1	34	0.025
339105	chr16	-	31100000	31100000	31100000	31100000	31100000	31100000	119	6	0.814
51693	chr16	+	88900000	88900000	88900000	88900000	88900000	88900000	204	2	0.989
9128	chr9	+	113000000	113000000	113000000	113000000	113000000	113000000	4	1	0.797
27037	chr22	-	20100000	20100000	20100000	20100000	20100000	20100000	3	29	0.071
388284	chr16	+	67700000	67700000	67700000	67700000	67700000	67700000	9	2	0.478
64147	chr3	-	47300000	47300000	47300000	47300000	47300000	47300000	3	1	0.745
55135	chr17	+	7701426	7701549	7701458	7701549	7700740	7700829	1	18	0.044
29926	chr2	+	219000000	220000000	219000000	220000000	219000000	219000000	12	6	0.659
10169	chr15	+	43800000	43800000	43800000	43800000	43800000	43800000	86	86	0.364
59269	chr1	-	41500000	41500000	41500000	41500000	41500000	41500000	9	2	0.815
7752	chr16	-	3222324	3224613	3222324	3224610	3232420	3232547	2	1	0.662
4957	chr9	+	128000000	128000000	128000000	128000000	128000000	128000000	14	4	0.737
410	chr22	-	50600000	50600000	50600000	50600000	50600000	50600000	299	5	0.961
2260	chr8	-	38400000	38400000	38400000	38400000	38400000	38400000	1400	2	0.987
79627	chr6	+	71300000	71300000	71300000	71300000	71300000	71300000	8	7	0.528
7067	chr17	+	40100000	40100000	40100000	40100000	40100000	40100000	83	2	0.959
4666	chr12	-	56700000	56700000	56700000	56700000	56700000	56700000	1	166	0.005
10745	chr1	-	114000000	114000000	114000000	114000000	114000000	114000000	2	2	0.361
285550	chr4	+	15700000	15700000	15700000	15700000	15700000	15700000	6	54	0.071
1327	chr16	+	85800000	85800000	85800000	85800000	85800000	85800000	216	3945	0.019
1327	chr16	+	85800000	85800000	85800000	85800000	85800000	85800000	1139	47	0.889
54970	chr11	+	113000000	113000000	113000000	113000000	113000000	113000000	3	4	0.414
3636	chr11	+	72200000	72200000	72200000	72200000	72200000	72200000	1	2	0.257
4301	chr6	+	168000000	168000000	168000000	168000000	168000000	168000000	10	3	0.766
9401	chr8	-	145000000	145000000	145000000	145000000	145000000	145000000	14	1	0.83
89849	chr11	+	72800000	72800000	72800000	72800000	72800000	72800000	1	2	0.217
126789	chr1	+	1310891	1311071	1310908	1311071	1310633	1310688	2	113	0.016
29068	chr11	-	130000000	130000000	130000000	130000000	130000000	130000000	1	1	0.495
5899	chr2	+	120000000	120000000	120000000	120000000	120000000	120000000	7	6	0.534
968	chr17	+	7579809	7580327	7579890	7580327	7579637	7579726	29	1	0.949
1265	chr19	+	1036066	1036246	1036129	1036246	1032558	1032696	11	243	0.031
2778	chr20	+	58900000	58900000	58900000	58900000	58900000	58900000	5	425	0.011
1390	chr10	+	35200000	35200000	35200000	35200000	35200000	35200000	103	11	0.717
1390	chr10	+	35200000	35200000	35200000	35200000	35200000	35200000	4	12	0.023
211	chr3	+	52200000	52200000	52200000	52200000	52200000	52200000	11	2	0.837
79763	chr19	-	55500000	55500000	55500000	55500000	55500000	55500000	17	30	0.3
79763	chr19	-	55500000	55500000	55500000	55500000	55500000	55500000	24	179	0.092
51317	chr11	-	46000000	46000000	46000000	46000000	46000000	46000000	1	1	0.495
22925	chr2	-	160000000	160000000	160000000	160000000	160000000	160000000	11	1	0.907
51629	chr17	-	44300000	44300000	44300000	44300000	44300000	44300000	93	4	0.88
9129	chr1	+	150000000	150000000	150000000	150000000	150000000	150000000	77	4	0.949
14	chr2	-	218000000	218000000	218000000	218000000	218000000	218000000	3	47	0.059
6678	chr5	-	152000000	152000000	152000000	152000000	152000000	152000000	2429	62	0.975
10641	chr3	-	50300000	50300000	50300000	50300000	50300000	50400000	9	3	0.744
60343	chrX	-	155000000	155000000	155000000	155000000	155000000	155000000	7	37	0.142
122704	chr14	+	22800000	22800000	22800000	22800000	22800000	22800000	209	88	0.7
84717	chr19	+	4493702	4493862	4493705	4493862	4491763	4491835	83	5	0.942
55739	chr13	+	111000000	111000000	111000000	111000000	111000000	111000000	9	24	0.164
51367	chr12	-	121000000	121000000	121000000	121000000	121000000	121000000	9	58	0.102
100505876	chr2	+	37200000	37200000	37200000	37200000	37200000	37200000	667	48	0.444
201965	chr4	-	184000000	184000000	184000000	184000000	184000000	184000000	15	1	0.936
3257	chr10	-	98400000	98400000	98400000	98400000	98400000	98400000	67	26	0.492
57140	chr2	+	241000000	241000000	241000000	241000000	241000000	241000000	53	6	0.879
29952	chr9	-	137000000	137000000	137000000	137000000	137000000	137000000	445	4	0.958
9984	chr18	-	224083	224200	224083	224179	224923	224994	6	69	0.071
9489	chr17	+	78400000	78400000	78400000	78400000	78400000	78400000	101	5	0.43
4345	chr3	+	112000000	112000000	112000000	112000000	112000000	112000000	20	1	0.951
2224	chr1	+	155000000	155000000	155000000	155000000	155000000	155000000	52	60	0.432
55573	chr3	+	134000000	134000000	134000000	134000000	134000000	134000000	384	10	0.81
55573	chr3	+	134000000	134000000	134000000	134000000	134000000	134000000	185	10	0.757
84866	chr11	+	119000000	119000000	119000000	119000000	119000000	119000000	11	4	0.626
92799	chr19	+	40600000	40600000	40600000	40600000	40600000	40600000	292	17	0.944
80152	chr16	-	67800000	67800000	67800000	67800000	67800000	67800000	167	3	0.917
29085	chr9	+	137000000	137000000	137000000	137000000	137000000	137000000	5	13	0.274
388581	chr1	-	1243061	1243166	1243061	1243152	1243443	1243552	1	2	0.314
10094	chr12	-	110000000	110000000	110000000	110000000	110000000	110000000	1888	20	0.989
64900	chr20	+	41400000	41400000	41400000	41400000	41400000	41400000	9	1	0.881
22994	chr17	-	81200000	81200000	81200000	81200000	81200000	81200000	28	4	0.873
4779	chr17	+	48100000	48100000	48100000	48100000	48100000	48100000	60	4	0.925
79630	chr1	+	150000000	150000000	150000000	150000000	150000000	150000000	37	28	0.564
10250	chr1	+	24700000	24700000	24700000	24700000	24600000	24700000	4	1	0.714
283337	chr12	+	53200000	53200000	53200000	53200000	53200000	53200000	38	1	0.827
116039	chr8	+	99000000	99000000	99000000	99000000	99000000	99000000	2	4	0.244
8434	chr9	+	36100000	36100000	36100000	36100000	36100000	36100000	136	10	0.721
11168	chr9	-	15500000	15500000	15500000	15500000	15500000	15500000	3	6	0.329
11168	chr9	-	15500000	15500000	15500000	15500000	15500000	15500000	22	25	0.364
1107	chr17	+	7894114	7894265	7894126	7894265	7893804	7893935	3	4	0.41
29801	chr22	+	20100000	20100000	20100000	20100000	20100000	20100000	744	1	0.977
29801	chr22	+	20100000	20100000	20100000	20100000	20100000	20100000	16	1	0.755
7181	chr12	-	95000000	95000000	95000000	95000000	95000000	95000000	32	9	0.764
57794	chr19	-	19300000	19300000	19300000	19300000	19300000	19300000	3	26	0.074
641649	chr19	+	41400000	41400000	41400000	41400000	41400000	41400000	99	22	0.598
63916	chr20	-	46400000	46400000	46400000	46400000	46400000	46400000	2	1	0.626
9351	chr16	+	2037756	2039026	2037825	2039026	2037537	2037600	8	196	0.027
10658	chr11	-	47500000	47500000	47500000	47500000	47500000	47500000	3	2	0.595
10898	chr7	+	99500000	99500000	99500000	99500000	99500000	99500000	29	45	0.3
10908	chr19	+	7553871	7554015	7553874	7554015	7551361	7551437	15	20	0.424
282969	chr10	-	133000000	133000000	133000000	133000000	133000000	133000000	26	105	0.169
7566	chr17	-	12000000	12000000	12000000	12000000	12000000	12000000	3	4	0.424
2335	chr2	-	215000000	215000000	215000000	215000000	215000000	215000000	10280	900	0.884
22937	chr3	-	47400000	47400000	47400000	47400000	47400000	47400000	1	11	0.082
1434	chr20	+	49100000	49100000	49100000	49100000	49100000	49100000	21	414	0.023
9448	chr2	+	102000000	102000000	102000000	102000000	102000000	102000000	28	15	0.535
54778	chr15	+	59100000	59100000	59100000	59100000	59100000	59100000	4	2	0.662
29117	chr16	-	50300000	50300000	50300000	50300000	50300000	50300000	53	99	0.344
258010	chr11	-	22800000	22800000	22800000	22800000	22800000	22800000	44	1	0.69
23438	chr5	+	141000000	141000000	141000000	141000000	141000000	141000000	3	22	0.084
23438	chr5	+	141000000	141000000	141000000	141000000	141000000	141000000	1	10	0.056
6774	chr17	-	42300000	42300000	42300000	42300000	42400000	42400000	2	1	0.639
80313	chr10	+	132000000	132000000	132000000	132000000	132000000	132000000	7	4	0.461
1890	chr22	-	50500000	50500000	50500000	50500000	50500000	50500000	16	46	0.244
10902	chr5	-	138000000	138000000	138000000	138000000	138000000	138000000	17	1	0.905
81611	chr1	-	150000000	150000000	150000000	150000000	150000000	150000000	21	1	0.954
3669	chr15	+	88700000	88700000	88700000	88700000	88600000	88600000	12	1	0.895
1404	chr5	-	83700000	83700000	83700000	83700000	83700000	83700000	206	7	0.966
3954	chr4	-	1822180	1822312	1822180	1822309	1822987	1823131	33	3	0.915
79039	chr12	-	113000000	113000000	113000000	113000000	113000000	113000000	176	111	0.609
23241	chr14	+	105000000	105000000	105000000	105000000	105000000	105000000	2	7	0.219
57602	chr17	-	78800000	78800000	78800000	78800000	78800000	78800000	3	7	0.271
200916	chr3	-	171000000	171000000	171000000	171000000	171000000	171000000	196	27	0.877
22985	chr14	-	23100000	23100000	23100000	23100000	23100000	23100000	94	24	0.759
23647	chr11	-	6474680	6477400	6474680	6477268	6477717	6477892	25	86	0.134
79139	chr8	-	123000000	123000000	123000000	123000000	123000000	123000000	66	2	0.959
80895	chr2	-	238000000	238000000	238000000	238000000	238000000	238000000	2	11	0.05
80745	chr2	-	39800000	39800000	39800000	39800000	39800000	39800000	1	3	0.056
60491	chr2	+	201000000	201000000	201000000	201000000	201000000	201000000	6	2	0.539
5252	chr6	+	33400000	33400000	33400000	33400000	33400000	33400000	160	2	0.987
59307	chr11	-	405715	406538	405715	406059	407061	407164	170	2	0.953
5216	chr17	-	4945651	4946820	4945651	4945997	4948262	4948530	12300	42	0.978
55624	chr1	-	46200000	46200000	46200000	46200000	46200000	46200000	790	8	0.965
51657	chr7	-	76000000	76000000	76000000	76000000	76000000	76000000	10	33	0.229
26301	chr9	-	133000000	133000000	133000000	133000000	133000000	133000000	1	3	0.211
60626	chr11	+	212596	212759	212614	212759	212415	212511	5	117	0.037
4715	chr8	+	125000000	125000000	125000000	125000000	125000000	125000000	162	3	0.978
9399	chr15	-	74000000	74000000	74000000	74000000	74000000	74000000	19	7	0.401
51177	chr1	+	150000000	150000000	150000000	150000000	150000000	150000000	13	375	0.025
64840	chrX	+	48500000	48500000	48500000	48500000	48500000	48500000	5	5	0.29
79048	chr9	+	89300000	89300000	89300000	89300000	89300000	89300000	2	1	0.662
339487	chr1	-	32600000	32600000	32600000	32600000	32700000	32700000	12	1	0.905
54476	chr7	-	5739275	5739625	5739275	5739352	5740972	5741644	1	1	0.261
116228	chr1	+	245000000	245000000	245000000	245000000	245000000	245000000	358	11	0.969
8662	chr7	+	2380283	2380745	2380414	2380745	2379393	2379511	925	21	0.959
83877	chr8	-	39000000	39000000	39000000	39000000	39000000	39000000	46	36	0.261
56889	chr10	-	96500000	96500000	96500000	96500000	96500000	96500000	5	36	0.095
[truncated: 16 more rows]
